# Supplementary material for: HABP2 p.G534E variant in patients with family history of thyroid and breast cancer
Source: Oncotarget. 2017 Mar 29;8(25):40896–905. doi: 10.18632/oncotarget.16639 (PMC5522276; doi:10.18632/oncotarget.16639)
Supplement: Supplementary file 5 [file oncotarget-08-40896-s005.xlsx]

## Sheet: IID-pathDIP
Comprehensive Pathway Enrichemnt Analysis in pathDIP ver. 2.5
(Pathway Data Integration Portal; http://ophid.utoronto.ca/pathDIP)
Sara Rahmati, Mark Abovsky, Chiara Pastrello, Igor Jurisica; pathDIP: an annotated resource for known and predicted human gene-pathway associations and pathway enrichment analysis. Nucleic Acids Res 2017; 45 (D1): D419-D426. doi: 10.1093/nar/gkw1082
Extended pathway associations predicted with minimal confidence level 0.95, by analyzing core pathways integrated with protein-protein interactions from IID.
Query input: proteins from network figure	Unique List of UniprotIDs from the network in Figure X:
	Q8N4G2
Sheets:	Q8N531
	Q8NBN7
pathDIPCoverage: Query protein coverage in pathDIP	Q8NFJ6
PEA: Pathway Enrichemnt Analysis	Q8NGS3
GP-Matrix: Gene:Pathway Association Matrix	Q8NH37
PAP: Gene:Pathway Association Prediction	Q8NH43
WEA: Word Enrichemnt Analysis	Q8NH87
	Q8TEQ6
	Q8WTQ7
	Q92698
	Q92887
	Q969H4
	Q96A84
	Q96B86
	Q96DV4
	Q96EY9
	Q96FM1
	Q96JP9
	Q96NY9
	Q96PF1
	Q96PY6
	Q96Q40
	Q96RK1
	Q99259
	Q99518
	Q99569
	Q99928
	Q9BSU1
	Q9BVX2
	Q9BX82
	Q9BXR5
	Q9BZ29
	Q9BZ72
	Q9BZZ2
	Q9C0I1
	Q9H0A0
	Q9H0I2
	Q9H3R0
	Q9H845
	Q9H8E8
	Q9H9S5
	Q9HBL0
	Q9HCH5
	Q9HCK8
	Q9HCU4
	Q9NP91
	Q9NRK6
	Q9NSE4
	Q9NVZ3
	Q9NW13
	Q9NYF8
	Q9NYW2
	Q9NZM4
	Q9NZP0
	Q9UBC3
	Q9UBR4
	Q9UJW0
	Q9UKU7
	Q9UKV0
	Q9UKW4
	Q9UKX2
	Q9UKX3
	Q9UN74
	Q9Y276
	Q9Y2K6
	Q9Y4K0
	Q9Y5E4
	Q9Y5X9
	Q9Y644

## Sheet: pathDIPCoverage
Data component	Literature curated (core) pathway memberships.	Extended pathway associations. Experimentally detected PPIs; Minimum confidence level for predicted associations: 0.99	Extended pathway associations. Experimentally detected PPIs; Minimum confidence level for predicted associations: 0.95	Extended pathway associations. Experimental plus orthologues plus FpClass (High Confidence); Minimum confidence level for predicted associations: 0.99	Extended pathway associations. Experimental plus orthologues plus FpClass (High Confidence); Minimum confidence level for predicted associations: 0.95
Total found IDs	163	195	204	202	213
Found IDs	A6NF89, A8K8P3, O00160, O00303, O00476, O14645, O14709, O14841, O15027, O15031, O15119, O15146, O15164, O15440, O15534, O43167, O43426, O43795, O60260, O60934, O75369, O75593, O75923, O94776, O94788, O95602, P00451, P01031, P02489, P04181, P04424, P05106, P05787, P05997, P07858, P11055, P12757, P12882, P14060, P14543, P14618, P14679, P15923, P16118, P16444, P16930, P18887, P19087, P20809, P20933,…	A6NF89, O00160, O00303, O00476, O14645, O14709, O14841, O15027, O15031, O15049, O15119, O15146, O15164, O15440, O15534, O43167, O43426, O43795, O60260, O60269, O60869, O60934, O75369, O75593, O75691, O75716, O75923, O94776, O94788, O95602, P00451, P01031, P02489, P04181, P04424, P05106, P05162, P05787, P05997, P07858, P11055, P12757, P12882, P14060, P14543, P14618, P14679, P15923, P16118, P16444,…	A6NF89, A8K8P3, O00160, O00303, O00476, O14645, O14709, O14841, O15027, O15031, O15049, O15119, O15146, O15164, O15440, O15534, O43167, O43426, O43795, O60260, O60269, O60869, O60934, O75054, O75369, O75593, O75691, O75716, O75923, O94776, O94788, O95602, P00451, P01031, P02489, P04181, P04424, P05106, P05162, P05787, P05997, P07858, P11055, P12757, P12882, P14060, P14543, P14618, P14679, P15923,…	A6NF89, A8K8P3, O00160, O00303, O00476, O14645, O14709, O14841, O15027, O15031, O15049, O15119, O15146, O15164, O15440, O15534, O43167, O43426, O43795, O60260, O60269, O60869, O60934, O75054, O75369, O75593, O75716, O75923, O94776, O94788, O95602, P00451, P01031, P02489, P04181, P04424, P05106, P05162, P05787, P05997, P07858, P11055, P12757, P12882, P14060, P14543, P14618, P14679, P15923, P16118,…	A6NF89, A8K8P3, O00160, O00303, O00476, O14645, O14709, O14841, O15016, O15027, O15031, O15049, O15119, O15146, O15164, O15440, O15534, O43167, O43426, O43795, O60260, O60269, O60869, O60934, O75054, O75369, O75593, O75691, O75716, O75923, O94776, O94788, O95602, O95932, P00451, P01031, P02489, P04181, P04424, P05106, P05162, P05787, P05997, P07858, P09105, P11055, P12757, P12882, P14060, P14543,…
Total not found IDs	54	22	13	15	4
Not found IDs	O15016, O15049, O60269, O60869, O75054, O75691, O75716, O95932, P05162, P09105, P17509, P23468, P40616, P43121, P78385, P78539, Q13268, Q13439, Q14520, Q15036, Q15397, Q15517, Q29974, Q5GFL6, Q5JRA6, Q5JWF2, Q66K79, Q70CQ1, Q7RTY7, Q7Z410, Q86WD7, Q86WN1, Q8N4F7, Q8N4G2, Q8N531, Q96A84, Q96EY9, Q96FM1, Q96JP9, Q96PF1, Q96PY6, Q96Q40, Q96RK1, Q9BSU1, Q9BVX2, Q9BZ72, Q9C0I1, Q9H0I2, Q9H845, Q9H9S5,…	A8K8P3, O15016, O75054, O95932, P09105, Q13439, Q15517, Q5JWF2, Q66K79, Q7RTY7, Q7Z410, Q86WD7, Q8N4F7, Q96A84, Q96FM1, Q96JP9, Q96PF1, Q9BSU1, Q9BVX2, Q9BZ72, Q9H9S5, Q9Y5E4	O15016, O95932, P09105, Q5JWF2, Q66K79, Q7RTY7, Q7Z410, Q86WD7, Q8N4F7, Q96FM1, Q96PF1, Q9BVX2, Q9H9S5	O15016, O75691, O95932, P09105, Q5JWF2, Q66K79, Q7RTY7, Q7Z410, Q86WD7, Q8N4F7, Q96FM1, Q96PF1, Q9BVX2, Q9H9S5, Q9Y5E4	Q29974, Q7RTY7, Q7Z410, Q86WD7

## Sheet: PEA
Pathway Source	Pathway Name	Link	p-value	q-value (FDR: BH-method)
wikipathways	Leptin signaling pathway	Web	5.77291e-07	0.00197145
netpath	Leptin	Web	3.44349e-06	0.00587976
wikipathways	Kit receptor signaling pathway	Web	7.83825e-06	0.00892254
netpath	Alpha6Beta4Integrin	Web	8.12977e-06	0.00694079
pid	Validated transcriptional targets of AP1 family members Fra1 and Fra2	Link Deprecated	1.27488e-05	0.00870743
netpath	Prolactin	Web	3.79994e-05	0.021628
wikipathways	IL-2 Signaling Pathway	Web	4.34957e-05	0.0212197
smpdb	Disulfiram Action Pathway	Web	5.08365e-05	0.0217008
pid	amb2 Integrin signaling	Link Deprecated	5.90264e-05	0.0223972
systems.biology.org	Toll Like_receptor_signaling_network	Link Deprecated	7.53314e-05	0.0257257
kegg	Pathways in cancer	Web	7.90523e-05	0.0245421
pid	PDGFR-beta signaling pathway	Link Deprecated	8.19917e-05	0.0233335
smpdb	Dopamine beta-hydroxylase deficiency	Web	0.000105911	0.027822
netpath	AndrogenReceptor	Web	0.000115001	0.028052
reactome	Collagen biosynthesis and modifying enzymes	Web	0.000116372	0.026494
pid	Osteopontin-mediated events	Link Deprecated	0.000150128	0.0320429
netpath	IL2	Web	0.00015857	0.0318539
reactome	NICD traffics to nucleus	Web	0.000169911	0.0322359
pid	Signaling events mediated by TCPTP	Link Deprecated	0.000192641	0.0346247
reactome	Cell surface interactions at the vascular wall	Web	0.000206428	0.0352476
kegg	Estrogen signaling pathway	Web	0.000206582	0.0335942
wikipathways	EGF-EGFR Signaling Pathway	Web	0.000211227	0.0327882
wikipathways	IL-6 signaling pathway	Web	0.000242893	0.0360643
wikipathways	AGE-RAGE pathway	Web	0.000264113	0.0375811
kegg	PI3K-Akt signaling pathway	Web	0.000264925	0.0361888
kegg	Pancreatic cancer	Web	0.000274165	0.0360105
kegg	ECM-receptor interaction	Web	0.000283344	0.0358378
inoh	Integrin	Link Deprecated	0.000368713	0.0406179
pid	Signaling events mediated by Stem cell factor receptor (c-Kit)	Link Deprecated	0.000548627	0.0416347
pid	FGF signaling pathway	Link Deprecated	0.000427739	0.0417351
pid	ErbB4 signaling events	Link Deprecated	0.00041266	0.0427041
pid	a6b1 and a6b4 Integrin signaling	Link Deprecated	0.000863754	0.0526736
pid	Angiopoietin receptor Tie2-mediated signaling	Link Deprecated	0.000858313	0.0532934
pid	Nongenotropic Androgen signaling	Link Deprecated	0.00095494	0.0552732
pid	FoxO family signaling	Link Deprecated	0.00102317	0.0554623
pid	ErbB1 downstream signaling	Link Deprecated	0.00101687	0.0560099
pid	Alpha6 beta4 integrin-ligand interactions	Link Deprecated	0.00138663	0.0657686
pid	PDGFR-alpha signaling pathway	Link Deprecated	0.00133878	0.0662599
pid	Signaling mediated by p38-alpha and p38-beta	Link Deprecated	0.00156555	0.0694332
pid	VEGFR1 specific signals	Link Deprecated	0.00251791	0.0868552
pid	Trk receptor signaling mediated by PI3K and PLC-gamma	Link Deprecated	0.00250796	0.0873947
pid	Plexin-D1 Signaling	Link Deprecated	0.00243379	0.0874883
pid	HIF-2-alpha transcription factor network	Link Deprecated	0.00256691	0.08766
pid	Endothelins	Link Deprecated	0.00281535	0.0907021
pid	Signaling events mediated by VEGFR1 and VEGFR2	Link Deprecated	0.00321509	0.0963117
pid	FOXA2 and FOXA3 transcription factor networks	Link Deprecated	0.00348275	0.0991133
pid	Urokinase-type plasminogen activator (uPA) and uPAR-mediated signaling	Link Deprecated	0.00342272	0.0999025
kegg	Prolactin signaling pathway	Web	0.000560292	0.0398624
kegg	Choline metabolism in cancer	Web	0.000552583	0.0401504
biocarta	il-2 receptor beta chain in t cell activation	Web	0.000578391	0.0403103
signor	EGF	Web	0.000345507	0.0406864
netpath	IL4	Web	0.000443437	0.040928
reactome	Sema4D in semaphorin signaling	Web	0.000551377	0.0409337
kegg	Tight junction	Web	0.00043328	0.0411014
wikipathways	TSH signaling pathway	Web	0.000361572	0.0411589
kegg	Proteoglycans in cancer	Web	0.000518583	0.0411851
wikipathways	Interleukin-11 Signaling Pathway	Web	0.000338826	0.0413247
reactome	Binding and Uptake of Ligands by Scavenger Receptors	Web	0.000534515	0.0414857
reactome	Constitutive Signaling by Aberrant PI3K in Cancer	Web	0.000392115	0.041846
netpath	IL6	Web	0.000612875	0.0418594
kegg	Focal adhesion	Web	0.000491582	0.0419688
wikipathways	Prolactin Signaling Pathway	Web	0.000516488	0.0419954
stke	Mitochondrial Pathway of Apoptosis: Caspases	Web	0.000467366	0.0420014
reactome	NCAM1 interactions	Web	0.000422829	0.0424694
stke	G alpha 12 Pathway	Web	0.00051118	0.0425776
kegg	Acute myeloid leukemia	Web	0.000489912	0.0428987
wikipathways	IL-5 Signaling Pathway	Web	0.000641929	0.0429841
wikipathways	Nuclear Receptors Meta-Pathway	Web	0.000723211	0.0474955
biocarta	vegf hypoxia and angiogenesis	Web	0.000811904	0.0523142
wikipathways	Prostate Cancer	Web	0.00083484	0.0527959
pharmgkb	Gefitinib Pathway, Pharmacokinetics	Web	0.000927249	0.0545958
reactome	Hyaluronan biosynthesis and export	Web	0.000923193	0.0553106
pharmgkb	EGFR Inhibitor Pathway, Pharmacodynamics	Web	0.000979045	0.055724
reactome	Collagen formation	Web	0.000999584	0.0559603
kegg	Notch signaling pathway	Web	0.0011221	0.0598746
reactome	Signaling by Activin	Web	0.00114019	0.0599038
reactome	Notch-HLH transcription pathway	Web	0.00117728	0.0609153
reactome	PI-3K cascade:FGFR4	Web	0.00123835	0.0621907
reactome	Fibronectin matrix formation	Web	0.00122909	0.0626469
reactome	Signaling by EGFR in Cancer	Web	0.00138961	0.0650071
smpdb	Ifosfamide Action Pathway	Web	0.00141989	0.065526
wikipathways	IL-3 Signaling Pathway	Web	0.00135218	0.0659671
kegg	Small cell lung cancer	Web	0.00137207	0.0659946
kegg	Platelet activation	Web	0.00146733	0.0668124
netpath	IL3	Web	0.00157836	0.0691038
smpdb	Hawkinsinuria	Web	0.00154129	0.0692566
kegg	Hepatitis B	Web	0.00166127	0.0718131
reactome	Integrin cell surface interactions	Web	0.0017269	0.073717
kegg	Type II diabetes mellitus	Web	0.00184907	0.0779577
reactome	Platelet Aggregation (Plug Formation)	Web	0.00197032	0.0820566
wikipathways	Rac1-Pak1-p38-MMP-2 pathway	Web	0.00199437	0.0820575
signalink	EGF-Core	Web	0.0020313	0.082582
kegg	Signaling pathways regulating pluripotency of stem cells	Web	0.00212418	0.0833802
spike	Mismatch repair	Web	0.00212259	0.0842866
pharmgkb	Cyclophosphamide Pathway, Pharmacodynamics	Web	0.00220185	0.0844867
kegg	MicroRNAs in cancer	Web	0.00211701	0.085054
reactome	Signaling by NODAL	Web	0.00219666	0.0852454
kegg	Thyroid hormone signaling pathway	Web	0.0023031	0.0854901
ipavs	Wnt_signaling_in_cardiomyocyte_hypertrophy	Web	0.00225726	0.0856505
reactome	PI3K/AKT Signaling in Cancer	Web	0.00228568	0.0857758
reactome	RHO GTPases activate PKNs	Web	0.00237158	0.086159
smpdb	Intracellular Signalling Through Prostacyclin Receptor and Prostacyclin	Web	0.00236108	0.0866999
wikipathways	Estrogen Receptor Pathway	Web	0.0024503	0.0871643
kegg	Viral carcinogenesis	Web	0.00249633	0.0878863
biocarta	pdgf signaling pathway	Web	0.00267854	0.087954
wikipathways	EPO Receptor Signaling	Web	0.00260133	0.0879559
reactome	Assembly of collagen fibrils and other multimeric structures	Web	0.00266486	0.0883543
spike	WNT signaling	Web	0.00264841	0.0886698
wikipathways	p38 MAPK Signaling Pathway	Web	0.00275363	0.0895585
wikipathways	ErbB Signaling Pathway	Web	0.00289346	0.0906529
wikipathways	BDNF signaling pathway	Web	0.00284056	0.090659
wikipathways	miRNA targets in ECM and membrane receptors	Web	0.00287893	0.0910328
reactome	Extracellular matrix organization	Web	0.0030064	0.0924942
biocarta	trka receptor signaling pathway	Web	0.00304419	0.0928206
reactome	Recycling pathway of L1	Web	0.00307234	0.0928499
reactome	Striated Muscle Contraction	Web	0.00299952	0.0931215
stke	G alpha i Pathway	Web	0.00332146	0.0977826
netpath	RAGE	Web	0.00330212	0.0980586
smpdb	Glycolysis	Web	0.00343524	0.0985827
wikipathways	Glycolysis and Gluconeogenesis	Web	0.00342731	0.0991887

## Sheet: GP-Matrix
Pathway	systems.biology.org	kegg	kegg	netpath	pid	netpath	kegg	netpath	wikipathways	wikipathways	netpath	kegg	netpath	wikipathways	kegg	kegg	netpath	wikipathways	wikipathways	netpath	wikipathways	wikipathways	kegg	kegg	wikipathways	wikipathways	wikipathways	wikipathways	pid	inoh	kegg	pid	signor	stke	biocarta	kegg	pid	pid	pid	reactome	stke	reactome	pid	pid	reactome	kegg	reactome	reactome	reactome
Source
Gene \ Pathway	Toll Like_receptor_signaling_network	Pathways in cancer	PI3K-Akt signaling pathway	Alpha6Beta4Integrin	PDGFR-beta signaling pathway	AndrogenReceptor	Proteoglycans in cancer	Prolactin	Leptin signaling pathway	EGF-EGFR Signaling Pathway	Leptin	Focal adhesion	IL6	Prolactin Signaling Pathway	Estrogen signaling pathway	Pancreatic cancer	IL2	AGE-RAGE pathway	Kit receptor signaling pathway	IL4	IL-2 Signaling Pathway	Nuclear Receptors Meta-Pathway	Acute myeloid leukemia	Prolactin signaling pathway	TSH signaling pathway	IL-5 Signaling Pathway	Interleukin-11 Signaling Pathway	IL-6 signaling pathway	Osteopontin-mediated events	Integrin	Choline metabolism in cancer	FGF signaling pathway	EGF	Mitochondrial Pathway of Apoptosis: Caspases	il-2 receptor beta chain in t cell activation	Tight junction	Signaling events mediated by Stem cell factor receptor (c-Kit)	ErbB4 signaling events	Signaling events mediated by TCPTP	Cell surface interactions at the vascular wall	G alpha 12 Pathway	Constitutive Signaling by Aberrant PI3K in Cancer	Validated transcriptional targets of AP1 family members Fra1 and Fra2	amb2 Integrin signaling	NICD traffics to nucleus	ECM-receptor interaction	Sema4D in semaphorin signaling	Binding and Uptake of Ligands by Scavenger Receptors	Collagen biosynthesis and modifying enzymes
Total genes:	114	93	87	83	81	76	73	67	66	66	64	61	61	61	57	56	57	56	55	51	49	48	47	47	47	46	46	45	44	42	41	42	41	40	40	40	40	39	39	37	30	28	26	19	19	17	17	15	12
ABCB10	+																																	+
ABCC2								+						+				+				+	+						+
ABCC5																						+
ACAD8	+			+	+
ACAD9																																		+
ADAT3	+							+																																					+
AGA																																																+
AK2	+
ALDH1A2																						+												+
ALDH3A1					+						+											+																+
AMHR2	+	+	+		+	+		+						+	+							+
ARL1											+											+											+
ARL14																													+
ASL	+																																										+
ATP2B4	+			+	+	+	+	+	+	+	+	+	+	+	+			+									+						+			+		+	+	+		+	+
BCLAF1	+	+	+	+		+	+	+	+	+		+						+	+		+			+		+		+		+	+			+	+	+	+
BCS1L					+																													+
C5	+																													+										+
CACNA1B		+	+																						+
CACNA1D
CAV3	+	+	+		+	+	+	+	+	+	+	+						+				+									+		+			+			+			+
CDC27	+	+	+	+	+	+	+	+	+	+	+	+	+	+	+	+	+	+	+	+	+		+	+		+	+	+						+	+		+	+	+			+	+		+
CDK15		+	+			+							+		+		+					+												+
CELSR2	+	+			+			+		+		+							+							+
CHD8	+	+				+	+	+	+						+		+					+			+									+
CITED4	+	+				+	+	+					+		+					+		+
CNKSR1	+	+	+	+	+		+	+	+	+	+	+	+	+	+	+	+	+	+		+		+	+	+	+	+	+	+	+	+		+	+	+	+	+	+		+	+	+		+			+
COL16A1	+	+	+	+			+					+																		+																+		+	+
COL24A1			+									+																																		+			+
COL4A3		+	+				+					+																		+													+	+		+		+	+
COL5A2		+	+	+			+					+						+												+										+	+		+	+		+		+	+
CPZ																						+								+																			+
CRYAA	+	+	+			+	+		+		+					+		+		+		+	+				+		+					+
CSRP2BP						+																																							+
CTSB	+	+	+	+	+		+					+	+						+			+				+	+	+		+		+					+			+				+
CTSW	+		+
DARS2						+
DCC	+	+	+	+	+	+	+	+	+	+	+	+	+	+	+	+	+	+	+	+	+	+	+	+	+	+	+	+	+	+	+		+	+	+	+	+		+			+
DCTN4	+		+	+	+		+
DDIT3	+	+	+	+	+	+	+	+	+	+	+		+	+	+	+	+	+	+	+	+	+	+	+	+	+	+	+	+		+	+	+								+		+
DNMT3B	+	+			+	+	+		+	+		+	+	+	+	+	+	+	+	+	+	+	+		+	+					+				+	+	+				+		+
DOCK9	+	+		+	+	+	+						+			+		+											+	+			+								+		+		+		+
DPEP1			+	+	+
DYSF	+		+			+						+																								+
EDF1	+	+	+	+	+	+	+	+	+	+	+	+	+	+	+	+	+	+	+	+	+	+	+	+	+	+	+	+	+		+	+				+							+
EIF3F	+		+	+			+		+		+			+			+								+		+								+										+
EMID1																																																	+
EPHA2	+	+	+	+	+	+	+	+	+	+	+	+	+	+	+	+	+	+	+	+	+	+	+	+	+	+	+	+	+	+	+	+	+	+	+	+	+	+	+	+	+	+				+	+
EPHA8			+	+	+								+	+			+		+		+
ERN2					+
F8	+	+	+		+	+	+					+																				+							+	+			+	+		+		+
FAH			+	+	+			+
FBXL6	+					+
FCHSD1	+
FKRP	+									+
FLNB	+	+	+	+	+	+	+	+	+	+	+	+	+	+	+	+	+	+	+	+	+		+	+	+	+	+	+	+	+	+	+	+	+	+	+	+	+	+	+	+	+				+	+
FMO2	+	+	+				+																												+
FOXH1	+	+		+	+	+	+	+	+	+	+	+	+	+	+	+	+	+	+	+	+		+	+	+	+	+	+	+		+	+			+		+	+	+				+		+
GAD1	+	+	+		+		+	+	+	+		+	+	+	+		+		+		+					+	+			+	+	+				+	+
GEMIN5	+	+		+	+			+	+	+	+	+	+	+		+	+	+	+	+	+		+	+	+	+	+	+			+		+	+			+				+
GLTSCR1	+	+	+	+	+		+	+	+	+	+	+		+	+		+		+	+	+	+		+		+	+	+	+	+	+	+	+			+		+	+	+		+
GNAS	+		+																						+
GNAT2	+	+													+										+											+
GOLGA4				+																														+		+
GPRIN2	+		+	+	+					+
GRK7	+	+	+			+				+			+		+		+					+																+										+
HABP2	+	+	+									+										+								+														+		+		+	+
HADH	+		+	+	+		+	+			+		+	+		+	+	+	+	+	+			+	+	+	+	+				+					+	+
HBQ1																																																+
HDAC9	+	+	+	+	+	+	+	+	+	+	+	+	+	+		+	+	+	+	+	+	+	+	+	+	+	+	+	+		+	+	+	+	+		+	+	+		+		+		+
HOXB6	+	+											+							+
HSPA4	+	+		+	+	+	+	+	+	+	+		+	+	+	+	+	+	+	+	+	+	+	+	+	+	+	+	+			+	+	+	+		+	+	+						+
IARS2	+			+																														+
IL11		+	+	+	+	+	+	+	+	+	+		+	+		+	+			+	+	+				+	+	+				+	+					+		+		+
IQSEC1	+									+																												+
ITGA1	+	+	+	+		+	+	+			+	+		+															+	+									+	+	+			+		+			+
ITGB3	+	+	+	+	+	+	+	+	+	+	+	+	+	+	+	+	+	+	+	+	+		+	+	+	+	+	+	+	+	+	+	+		+	+	+	+	+	+	+	+		+		+	+	+
KCNJ12																																						+
KDM4C		+				+							+																						+
KIAA0020																																		+
KLC3	+		+	+	+			+						+		+			+				+										+			+	+				+
KRT8	+	+	+	+	+	+	+	+	+	+	+	+	+	+	+	+	+	+	+	+	+	+	+	+	+	+	+	+	+	+	+	+	+	+	+		+	+	+	+		+	+
KRT83				+			+	+	+	+	+	+					+		+	+			+	+														+	+	+		+
LCN1																																						+
LHX3	+					+																+
LIMK2	+	+	+	+	+	+	+	+	+	+	+	+	+	+	+	+		+							+									+		+					+						+	+
LIPG	+
LOXL2	+					+																						+																	+
MAP2K3	+	+	+	+	+	+	+	+	+	+	+	+	+	+	+	+	+	+	+	+	+	+	+	+	+	+	+	+	+	+	+	+	+	+	+		+	+	+		+	+
MCAM	+		+	+	+							+	+				+				+									+										+						+		+	+
MIA3	+	+	+	+	+							+			+														+	+										+						+
MMP11		+	+				+					+						+				+							+	+													+	+					+
MSH2	+	+				+		+	+		+		+		+	+	+	+		+	+		+		+		+							+	+										+
MSR1																		+																						+								+
MTA2	+	+	+	+		+	+	+	+	+	+		+	+	+	+	+	+	+	+	+	+	+	+	+	+	+	+	+		+		+	+	+				+				+		+
MTMR12				+	+
MUSK	+	+	+	+	+	+	+	+	+	+	+	+	+	+	+	+	+	+	+	+	+	+	+	+	+	+	+	+	+	+	+	+	+		+		+	+	+	+		+
MYH1					+																								+							+											+
MYH11	+			+	+	+	+	+	+	+	+	+	+	+				+	+	+	+				+	+		+		+		+				+	+	+	+	+							+
MYH13	+		+	+	+			+						+	+									+												+
MYH2	+			+	+																+															+								+
MYH3																																				+
MYLK	+	+	+	+	+	+	+	+	+	+	+	+	+	+	+	+	+	+	+	+	+	+	+	+	+	+	+	+	+	+	+	+	+		+	+	+	+	+	+	+	+	+	+		+	+	+	+
MYO1B	+	+	+	+	+	+	+	+	+	+	+	+			+	+		+				+	+											+		+
MYO1F	+				+														+																					+				+
MYOM1				+								+																								+
N4BP3																																						+
NAT10	+		+	+		+						+			+		+					+								+				+		+				+						+
NBN	+	+		+	+	+	+	+	+	+	+		+	+	+	+	+	+	+	+	+		+	+	+	+	+				+			+	+				+		+		+		+
NCF4	+	+	+		+	+	+			+		+	+				+	+	+	+									+	+	+					+				+		+					+	+
NDUFA9				+
NECAP2										+
NEK1	+	+	+	+	+	+		+	+	+	+	+	+	+			+	+	+	+				+	+	+	+	+		+	+	+	+	+	+	+					+
NID1	+	+	+	+	+		+					+																	+	+										+			+	+		+		+	+
NKX2-5	+					+							+						+
OAT	+	+	+	+	+		+			+	+							+															+
OPLAH						+
PARK2	+			+	+	+			+	+	+		+	+	+	+	+		+		+											+		+	+
PCDHA4			+
PCDHB5																															+
PCK1	+	+	+	+	+				+		+		+	+	+				+			+			+	+
PER1	+	+	+	+		+	+	+		+						+		+													+							+
PFKFB1	+	+	+	+	+		+	+	+	+	+	+	+	+	+	+	+	+	+	+	+		+	+	+	+	+	+			+	+	+		+	+	+
PGAP3		+		+			+	+	+	+	+	+	+	+		+																	+					+
PITPNM2	+							+		+			+				+		+		+								+					+
PKM	+	+	+	+	+	+	+	+	+	+	+	+	+	+	+	+	+	+	+	+	+		+	+	+	+	+	+	+	+	+	+	+	+	+	+	+	+	+		+	+
PKP4	+	+	+		+				+					+									+	+		+		+				+										+
PLXNB2	+	+	+	+	+		+	+	+	+	+	+		+			+		+	+	+	+					+	+				+	+		+		+		+	+	+			+		+	+
POLR1A	+	+	+	+	+	+	+		+	+		+		+	+	+		+		+			+						+		+			+		+		+
PRTN3				+					+							+		+												+										+				+
PTPN21	+	+	+	+	+	+	+	+	+	+	+	+	+	+	+	+	+	+	+	+	+		+	+	+	+	+	+	+	+	+	+	+		+	+	+	+	+	+	+	+		+			+
PTPRD	+	+	+		+	+	+				+	+				+		+														+							+
PTPRK	+	+	+	+	+		+	+	+	+	+	+	+	+	+	+	+	+	+	+	+		+	+	+	+	+	+	+	+	+	+	+		+		+	+	+	+	+	+					+
PUM3																																		+
RAD54L	+	+														+
RBM28						+
RBMX	+				+	+		+	+		+		+	+										+				+										+
RDH13		+																				+
RFC1	+	+	+	+	+	+	+	+	+	+	+		+	+	+	+	+	+	+	+	+	+	+	+	+	+	+	+				+	+	+	+		+		+				+		+
RFNG										+																																			+
RIF1						+	+																																						+
RIN1	+	+	+	+	+	+	+	+	+	+	+	+	+	+	+	+	+	+	+	+	+	+	+	+	+	+	+	+	+	+	+	+	+	+		+	+	+	+	+	+	+		+			+
SCN1A															+									+
SEC16A		+				+			+		+				+	+	+	+		+			+	+					+					+
SFI1						+
SIGLEC1			+	+
SKIL	+	+		+	+	+	+	+	+	+	+		+	+	+	+	+	+	+	+	+		+	+	+	+	+	+	+		+	+	+				+	+			+		+		+
SLC6A20																						+
SNX17	+	+	+	+	+	+	+	+	+	+	+	+	+	+	+		+		+	+	+		+	+		+	+	+		+	+	+	+		+		+	+	+	+	+	+
SRPX							+																							+													+
SS18	+	+	+	+	+	+	+	+	+	+	+		+	+	+	+	+	+	+	+	+	+	+	+	+	+	+	+				+			+		+		+				+		+
STK16	+	+				+			+	+																			+
SYNJ1	+	+	+	+	+		+	+	+	+	+	+	+	+	+	+	+		+	+	+		+	+		+	+	+	+	+	+	+	+		+		+	+	+	+	+	+
SYTL2	+			+	+	+	+		+	+	+	+							+			+							+			+								+
TAS2R8			+
TAZ	+	+	+		+	+					+
TBX3		+				+
TCF3	+	+	+	+	+	+	+	+	+	+	+		+	+	+	+	+	+	+	+	+	+	+	+	+	+	+	+	+			+	+		+		+	+	+		+		+		+
TLK2	+
TLR10	+	+	+	+	+	+	+	+	+	+	+	+	+	+	+	+	+	+	+	+	+		+	+	+						+		+		+	+	+		+	+		+
TNS1	+	+	+	+	+	+	+	+	+	+	+	+		+	+									+					+	+		+	+			+	+		+	+	+	+	+				+
TNXB		+	+									+				+														+																+
TRIM24	+	+		+		+	+	+	+		+		+	+	+	+				+		+	+	+	+			+											+				+
TRIM66			+					+									+					+
TRIP11	+	+		+	+	+										+																			+
TTC3	+	+	+	+	+		+	+	+		+	+	+	+	+	+	+		+	+	+		+	+	+	+	+	+			+	+	+	+	+	+	+
TTK	+	+	+							+						+									+									+
TYR	+	+	+	+	+		+	+	+	+	+	+	+	+	+	+	+	+	+	+	+		+	+	+	+	+	+	+	+		+	+		+		+	+	+	+	+	+
ULK2	+	+	+	+		+	+	+	+	+	+			+		+	+	+		+			+		+		+	+	+		+	+				+
USP49		+	+			+									+							+
UTP20	+	+							+
VAV2	+	+	+	+	+	+	+	+	+	+	+	+	+	+	+	+	+	+	+	+	+	+	+	+	+	+	+	+	+	+	+	+	+		+	+	+	+	+	+	+	+		+			+
VAV3	+	+	+	+	+	+	+	+	+	+	+	+	+	+	+	+	+	+	+	+	+	+	+	+	+	+	+	+	+	+	+	+	+		+	+	+	+	+	+		+		+			+
VWA2	+	+																																+
XRCC1	+	+	+	+	+	+		+	+	+	+		+	+	+	+	+	+	+	+	+	+	+	+	+	+	+		+		+			+	+	+	+		+		+		+		+
ZNF197		+																													+
[truncated: 5 more columns]

## Sheet: PAP
UniProt	Gene Symbol	Entrez Gene	Gene Name	Interactions	Partners	Pathway Source	Pathway Name	Counts of known pathway members	Counts of partners in pathway	Entrez Genes In This Pathway	Pathway membership status	p-value	FDR
A6NF89	OR6C6	283365	olfactory receptor family 6 subfamily C member 6	0	0	kegg	Olfactory transduction	0	0	n/a	Known.Member	n/a	n/a
A6NF89	OR6C6	283365	olfactory receptor family 6 subfamily C member 6	0	0	reactome	Signaling by GPCR	0	0	n/a	Known.Member	n/a	n/a
A6NF89	OR6C6	283365	olfactory receptor family 6 subfamily C member 6	0	0	reactome	Olfactory Signaling Pathway	0	0	n/a	Known.Member	n/a	n/a
A6NF89	OR6C6	283365	olfactory receptor family 6 subfamily C member 6	0	0	reactome	GPCR downstream signaling	0	0	n/a	Known.Member	n/a	n/a
A6NF89	OR6C6	283365	olfactory receptor family 6 subfamily C member 6	0	0	reactome	Signal Transduction	0	0	n/a	Known.Member	n/a	n/a
A8K8P3	SFI1	9814	SFI1 centrin binding protein	16	10	reactome	Cell Cycle	498	3	2801, 1069, 9738	Known.and.Predicted	0.0103164	0.0361401
A8K8P3	SFI1	9814	SFI1 centrin binding protein	16	10	reactome	Cell Cycle, Mitotic	428	3	2801, 1069, 9738	Known.and.Predicted	0.00678383	0.0262846
A8K8P3	SFI1	9814	SFI1 centrin binding protein	16	10	reactome	Golgi Cisternae Pericentriolar Stack Reorganization	14	1	2801	Predicted	0.0134529	0.0440207
A8K8P3	SFI1	9814	SFI1 centrin binding protein	16	10	biocarta	protein kinase a at the centrosome	12	1	5499	Predicted	0.0115411	0.0393125
A8K8P3	SFI1	9814	SFI1 centrin binding protein	16	10	kegg	Oocyte meiosis	113	2	10459, 5499	Predicted	0.00502309	0.0208328
A8K8P3	SFI1	9814	SFI1 centrin binding protein	16	10	netpath	AndrogenReceptor	143	2	5499, 9404	Predicted	0.00793552	0.0296431
A8K8P3	SFI1	9814	SFI1 centrin binding protein	16	10	smpdb	Excitatory Neural Signalling Through 5-HTR 4 and Serotonin	8	1	5499	Predicted	0.00770746	0.0289878
A8K8P3	SFI1	9814	SFI1 centrin binding protein	16	10	smpdb	Excitatory Neural Signalling Through 5-HTR 6 and Serotonin	8	1	5499	Predicted	0.00770746	0.0289878
A8K8P3	SFI1	9814	SFI1 centrin binding protein	16	10	smpdb	Excitatory Neural Signalling Through 5-HTR 7 and Serotonin	8	1	5499	Predicted	0.00770746	0.0289878
A8K8P3	SFI1	9814	SFI1 centrin binding protein	16	10	smpdb	Intracellular Signalling Through FSH Receptor and Follicle Stimulating Hormone	10	1	5499	Predicted	0.00962596	0.0343058
A8K8P3	SFI1	9814	SFI1 centrin binding protein	16	10	smpdb	Intracellular Signalling Through Histamine H2 Receptor and Histamine	8	1	5499	Predicted	0.00770746	0.0289878
A8K8P3	SFI1	9814	SFI1 centrin binding protein	16	10	smpdb	Intracellular Signalling Through LHCGR Receptor and Luteinizing Hormone/Choriogonadotropin	10	1	5499	Predicted	0.00962596	0.0343058
A8K8P3	SFI1	9814	SFI1 centrin binding protein	16	10	reactome	Anchoring of the basal body to the plasma membrane	89	2	1069, 9738	Known.and.Predicted	0.00314721	0.0143709
A8K8P3	SFI1	9814	SFI1 centrin binding protein	16	10	reactome	Assembly of the primary cilium	179	2	1069, 9738	Known.and.Predicted	0.0122223	0.0410089
A8K8P3	SFI1	9814	SFI1 centrin binding protein	16	10	reactome	Centrosome maturation	72	2	1069, 9738	Known.and.Predicted	0.0020723	0.0102429
A8K8P3	SFI1	9814	SFI1 centrin binding protein	16	10	reactome	G2/M Transition	114	2	1069, 9738	Known.and.Predicted	0.00511015	0.0211232
A8K8P3	SFI1	9814	SFI1 centrin binding protein	16	10	reactome	Loss of Nlp from mitotic centrosomes	62	2	1069, 9738	Known.and.Predicted	0.00154108	0.0080298
A8K8P3	SFI1	9814	SFI1 centrin binding protein	16	10	reactome	Loss of proteins required for interphase microtubule organizationfrom the centrosome	62	2	1069, 9738	Known.and.Predicted	0.00154108	0.0080298
A8K8P3	SFI1	9814	SFI1 centrin binding protein	16	10	reactome	Mitotic G2-G2/M phases	116	2	1069, 9738	Known.and.Predicted	0.00528638	0.0216882
A8K8P3	SFI1	9814	SFI1 centrin binding protein	16	10	reactome	Recruitment of mitotic centrosome proteins and complexes	72	2	1069, 9738	Known.and.Predicted	0.0020723	0.0102429
A8K8P3	SFI1	9814	SFI1 centrin binding protein	16	10	reactome	Regulation of PLK1 Activity at G2/M Transition	80	2	1069, 9738	Known.and.Predicted	0.00255145	0.0121347
A8K8P3	SFI1	9814	SFI1 centrin binding protein	16	10	smpdb	Ammonia Recycling	12	1	2653	Predicted	0.0115411	0.0393125
A8K8P3	SFI1	9814	SFI1 centrin binding protein	16	10	reactome	Translesion synthesis by REV1	16	1	10459	Predicted	0.0153614	0.0485109
A8K8P3	SFI1	9814	SFI1 centrin binding protein	16	10	reactome	Organelle biogenesis and maintenance	291	2	1069, 9738	Known.Member	0.0305532	0.0792155
O00160	MYO1F	4542	myosin IF	85	74	kegg	DNA replication	36	3	6118, 6117, 6119	Predicted	0.00211594	0.0104245
O00160	MYO1F	4542	myosin IF	85	74	kegg	Fanconi anemia pathway	53	3	6118, 6117, 6119	Predicted	0.00636559	0.0250335
O00160	MYO1F	4542	myosin IF	85	74	kegg	Homologous recombination	29	3	6118, 6117, 6119	Predicted	0.00112237	0.00616678
O00160	MYO1F	4542	myosin IF	85	74	kegg	Mismatch repair	23	3	6118, 6117, 6119	Predicted	0.000560987	0.00343103
O00160	MYO1F	4542	myosin IF	85	74	kegg	Nucleotide excision repair	46	3	6118, 6117, 6119	Predicted	0.00427463	0.0183536
O00160	MYO1F	4542	myosin IF	85	74	ontocanro	Homologous Recombination	34	3	6118, 6117, 6119	Predicted	0.0017916	0.00908838
O00160	MYO1F	4542	myosin IF	85	74	ontocanro	Mismatch Repair	26	3	6118, 6117, 6119	Predicted	0.000811003	0.00468734
O00160	MYO1F	4542	myosin IF	85	74	ontocanro	Nucleotide Excision Repair	51	3	6118, 6117, 6119	Predicted	0.00571672	0.0230651
O00160	MYO1F	4542	myosin IF	85	74	ontocanro	Replicative Senescence	56	3	6118, 6117, 6119	Predicted	0.00741833	0.0281567
O00160	MYO1F	4542	myosin IF	85	74	reactome	Activation of ATR in response to replication stress	37	3	6118, 6117, 6119	Predicted	0.0022909	0.0111273
O00160	MYO1F	4542	myosin IF	85	74	reactome	Activation of the pre-replicative complex	30	3	6118, 6117, 6119	Predicted	0.00124071	0.00670152
O00160	MYO1F	4542	myosin IF	85	74	reactome	Assembly of the RAD51-ssDNA nucleoprotein complex	5	3	6118, 6117, 6119	Predicted	3.47506e-06	3.88986e-05
O00160	MYO1F	4542	myosin IF	85	74	reactome	Base Excision Repair	35	3	6118, 6117, 6119	Predicted	0.00194956	0.00974227
O00160	MYO1F	4542	myosin IF	85	74	reactome	DNA Damage Bypass	46	3	6118, 6117, 6119	Predicted	0.00427463	0.0183536
O00160	MYO1F	4542	myosin IF	85	74	reactome	DNA Replication	59	3	6118, 6117, 6119	Predicted	0.00856831	0.0314255
O00160	MYO1F	4542	myosin IF	85	74	reactome	DNA Replication Pre-Initiation	35	3	6118, 6117, 6119	Predicted	0.00194956	0.00974227
O00160	MYO1F	4542	myosin IF	85	74	reactome	DNA strand elongation	33	3	6118, 6117, 6119	Predicted	0.0016419	0.00845967
O00160	MYO1F	4542	myosin IF	85	74	reactome	Double-Strand Break Repair	22	3	6118, 6117, 6119	Predicted	0.000490325	0.00305769
O00160	MYO1F	4542	myosin IF	85	74	reactome	Dual incision reaction in GG-NER	22	3	6118, 6117, 6119	Predicted	0.000490325	0.00305769
O00160	MYO1F	4542	myosin IF	85	74	reactome	Extension of Telomeres	29	3	6118, 6117, 6119	Predicted	0.00112237	0.00616678
O00160	MYO1F	4542	myosin IF	85	74	reactome	Formation of incision complex in GG-NER	22	3	6118, 6117, 6119	Predicted	0.000490325	0.00305769
O00160	MYO1F	4542	myosin IF	85	74	reactome	G1/S Transition	60	3	6118, 6117, 6119	Predicted	0.00897358	0.0325149
O00160	MYO1F	4542	myosin IF	85	74	reactome	Gap-filling DNA repair synthesis and ligation in GG-NER	16	3	6118, 6117, 6119	Predicted	0.000183883	0.00131318
O00160	MYO1F	4542	myosin IF	85	74	reactome	Gap-filling DNA repair synthesis and ligation in TC-NER	16	3	6118, 6117, 6119	Predicted	0.000183883	0.00131318
O00160	MYO1F	4542	myosin IF	85	74	reactome	Global Genomic NER (GG-NER)	35	3	6118, 6117, 6119	Predicted	0.00194956	0.00974227
O00160	MYO1F	4542	myosin IF	85	74	reactome	Homologous DNA Pairing and Strand Exchange	7	3	6118, 6117, 6119	Predicted	1.20379e-05	0.000118746
O00160	MYO1F	4542	myosin IF	85	74	reactome	Homologous Recombination Repair	15	3	6118, 6117, 6119	Predicted	0.000150176	0.00110141
O00160	MYO1F	4542	myosin IF	85	74	reactome	Homologous recombination repair of replication-independent double-strand breaks	15	3	6118, 6117, 6119	Predicted	0.000150176	0.00110141
O00160	MYO1F	4542	myosin IF	85	74	reactome	HSF1 activation	31	3	6118, 6117, 6119	Predicted	0.00136662	0.00726618
O00160	MYO1F	4542	myosin IF	85	74	reactome	Lagging Strand Synthesis	21	3	6118, 6117, 6119	Predicted	0.000425643	0.00270765
O00160	MYO1F	4542	myosin IF	85	74	reactome	M/G1 Transition	35	3	6118, 6117, 6119	Predicted	0.00194956	0.00974227
O00160	MYO1F	4542	myosin IF	85	74	reactome	Mismatch Repair	15	3	6118, 6117, 6119	Predicted	0.000150176	0.00110141
O00160	MYO1F	4542	myosin IF	85	74	reactome	Mismatch repair (MMR) directed by MSH2:MSH3 (MutSbeta)	14	3	6118, 6117, 6119	Predicted	0.00012076	0.000910678
O00160	MYO1F	4542	myosin IF	85	74	reactome	Mismatch repair (MMR) directed by MSH2:MSH6 (MutSalpha)	14	3	6118, 6117, 6119	Predicted	0.00012076	0.000910678
O00160	MYO1F	4542	myosin IF	85	74	reactome	Nucleotide Excision Repair	51	3	6118, 6117, 6119	Predicted	0.00571672	0.0230651
O00160	MYO1F	4542	myosin IF	85	74	reactome	PCNA-Dependent Long Patch Base Excision Repair	19	3	6118, 6117, 6119	Predicted	0.000313314	0.00208076
O00160	MYO1F	4542	myosin IF	85	74	reactome	Presynaptic phase of homologous DNA pairing and strand exchange	6	3	6118, 6117, 6119	Predicted	6.91436e-06	7.22648e-05
O00160	MYO1F	4542	myosin IF	85	74	reactome	Processing of DNA double-strand break ends	3	3	6118, 6117, 6119	Predicted	3.5111e-07	4.83878e-06
O00160	MYO1F	4542	myosin IF	85	74	reactome	Processive synthesis on the C-strand of the telomere	12	3	6118, 6117, 6119	Predicted	7.37423e-05	0.000591596
O00160	MYO1F	4542	myosin IF	85	74	reactome	Processive synthesis on the lagging strand	16	3	6118, 6117, 6119	Predicted	0.000183883	0.00131318
O00160	MYO1F	4542	myosin IF	85	74	reactome	Recognition of DNA damage by PCNA-containing replication complex	28	3	6118, 6117, 6119	Predicted	0.00101144	0.00564554
O00160	MYO1F	4542	myosin IF	85	74	reactome	Removal of the Flap Intermediate	14	3	6118, 6117, 6119	Predicted	0.00012076	0.000910678
O00160	MYO1F	4542	myosin IF	85	74	reactome	Removal of the Flap Intermediate from the C-strand	10	3	6118, 6117, 6119	Predicted	4.06395e-05	0.000350238
O00160	MYO1F	4542	myosin IF	85	74	reactome	Repair synthesis for gap-filling by DNA polymerase in TC-NER	15	3	6118, 6117, 6119	Predicted	0.000150176	0.00110141
O00160	MYO1F	4542	myosin IF	85	74	reactome	Repair synthesis of patch ~27-30 bases long by DNA polymerase	15	3	6118, 6117, 6119	Predicted	0.000150176	0.00110141
O00160	MYO1F	4542	myosin IF	85	74	reactome	Resolution of Abasic Sites (AP sites)	35	3	6118, 6117, 6119	Predicted	0.00194956	0.00974227
O00160	MYO1F	4542	myosin IF	85	74	reactome	Resolution of AP sites via the multiple-nucleotide patch replacement pathway	22	3	6118, 6117, 6119	Predicted	0.000490325	0.00305769
O00160	MYO1F	4542	myosin IF	85	74	reactome	Synthesis of DNA	54	3	6118, 6117, 6119	Predicted	0.00670583	0.0260652
O00160	MYO1F	4542	myosin IF	85	74	reactome	Telomere C-strand (Lagging Strand) Synthesis	23	3	6118, 6117, 6119	Predicted	0.000560987	0.00343103
O00160	MYO1F	4542	myosin IF	85	74	reactome	Termination of translesion DNA synthesis	30	3	6118, 6117, 6119	Predicted	0.00124071	0.00670152
O00160	MYO1F	4542	myosin IF	85	74	reactome	Transcription-coupled NER (TC-NER)	46	3	6118, 6117, 6119	Predicted	0.00427463	0.0183536
O00160	MYO1F	4542	myosin IF	85	74	reactome	Translesion Synthesis by POLH	19	3	6118, 6117, 6119	Predicted	0.000313314	0.00208076
O00160	MYO1F	4542	myosin IF	85	74	reactome	Translesion synthesis by POLI	17	3	6118, 6117, 6119	Predicted	0.000222142	0.00154647
O00160	MYO1F	4542	myosin IF	85	74	reactome	Translesion synthesis by POLK	17	3	6118, 6117, 6119	Predicted	0.000222142	0.00154647
O00160	MYO1F	4542	myosin IF	85	74	reactome	Translesion synthesis by REV1	16	3	6118, 6117, 6119	Predicted	0.000183883	0.00131318
O00160	MYO1F	4542	myosin IF	85	74	reactome	Translesion synthesis by Y family DNA polymerases bypasses lesions on DNA template	37	3	6118, 6117, 6119	Predicted	0.0022909	0.0111273
O00160	MYO1F	4542	myosin IF	85	74	wikipathways	DNA Replication	42	3	6118, 6117, 6119	Predicted	0.00329938	0.0149262
O00160	MYO1F	4542	myosin IF	85	74	wikipathways	G1 to S cell cycle control	68	3	6118, 6117, 6119	Predicted	0.0126194	0.0420025
O00160	MYO1F	4542	myosin IF	85	74	kegg	Herpes simplex infection	184	7	10379, 7097, 9641, 29992, 972, 3109, 3115	Predicted	0.000330406	0.00217892
O00160	MYO1F	4542	myosin IF	85	74	kegg	Influenza A	175	5	10379, 9641, 29108, 3109, 3115	Predicted	0.00822121	0.0304451
O00160	MYO1F	4542	myosin IF	85	74	kegg	Toll-like receptor signaling pathway	106	4	7097, 9641, 929, 942	Predicted	0.00691164	0.0266752
O00160	MYO1F	4542	myosin IF	85	74	reactome	Activation of IRF3/IRF7 mediated by TBK1/IKK epsilon	14	2	9641, 929	Predicted	0.00434269	0.0185859
O00160	MYO1F	4542	myosin IF	85	74	reactome	Immune System	1128	33	10379, 4689, 5777, 5788, 7097, 7133, 7305, 7462, 8741, 9450, 9641, 29108, 712, 713, 808, 929, 942, 972, 1520, 1535, 2207, 2212, 3055, 3071, 3109, 3115, 3635, 3683, 3689, 3903, 3937, 4067, 4215	Predicted	1.49182e-13	5.14936e-12
O00160	MYO1F	4542	myosin IF	85	74	reactome	Innate Immune System	672	18	7097, 7305, 7462, 9450, 9641, 29108, 712, 713, 808, 929, 942, 1520, 2207, 2212, 3071, 3689, 3937, 4067	Predicted	7.82622e-07	1.00635e-05
O00160	MYO1F	4542	myosin IF	85	74	reactome	Toll-Like Receptors Cascades	137	6	7097, 9450, 9641, 929, 1520, 3689	Predicted	0.000427256	0.0027163
O00160	MYO1F	4542	myosin IF	85	74	reactome	Toll Like Receptor 4 (TLR4) Cascade	118	5	7097, 9450, 9641, 929, 3689	Predicted	0.00152427	0.00795722
O00160	MYO1F	4542	myosin IF	85	74	systems.biology.org	Macrophage_Map_Update_ver2_re	697	12	10379, 5777, 7097, 9641, 240, 808, 967, 1436, 3587, 3635, 4067, 4215	Predicted	0.00366046	0.0162292
O00160	MYO1F	4542	myosin IF	85	74	systems.biology.org	Toll Like_receptor_signaling_network	594	14	6117, 10379, 4689, 5788, 6916, 7097, 9641, 240, 397, 808, 929, 972, 4067, 4215	Predicted	6.71185e-05	0.00054461
O00160	MYO1F	4542	myosin IF	85	74	wikipathways	Regulation of toll-like receptor signaling pathway	139	5	5777, 7097, 9641, 929, 942	Predicted	0.00312	0.0142676
O00160	MYO1F	4542	myosin IF	85	74	wikipathways	Toll-like receptor signaling pathway	102	4	7097, 9641, 929, 942	Predicted	0.00604016	0.0240585
O00160	MYO1F	4542	myosin IF	85	74	ipavs	GP130_JAK_STAT_pathway	254	7	5341, 5777, 7133, 8741, 808, 3587, 4067	Predicted	0.00219249	0.01073
O00160	MYO1F	4542	myosin IF	85	74	ipavs	JAK_STAT_pathway_in_postconditioning_ischemia	186	6	5777, 7133, 8741, 808, 3587, 4067	Predicted	0.00209353	0.0103314
O00160	MYO1F	4542	myosin IF	85	74	kegg	B cell receptor signaling pathway	72	3	5777, 3635, 4067	Predicted	0.0147166	0.0470011
O00160	MYO1F	4542	myosin IF	85	74	kegg	Fc epsilon RI signaling pathway	69	4	2207, 3635, 3937, 4067	Predicted	0.0014664	0.00770221
O00160	MYO1F	4542	myosin IF	85	74	kegg	Fc gamma R-mediated phagocytosis	92	7	5788, 10095, 1794, 2212, 3055, 3635, 4067	Predicted	3.86559e-06	4.28197e-05
O00160	MYO1F	4542	myosin IF	85	74	kegg	Platelet activation	130	5	6916, 2207, 2212, 3937, 4067	Predicted	0.00233407	0.0112886
O00160	MYO1F	4542	myosin IF	85	74	netpath	BCR	129	6	5777, 7462, 3055, 3059, 3937, 4067	Predicted	0.000309311	0.00205779
O00160	MYO1F	4542	myosin IF	85	74	netpath	IL3	51	4	5777, 5788, 3635, 4067	Predicted	0.000467003	0.00293258
O00160	MYO1F	4542	myosin IF	85	74	netpath	IL5	48	4	240, 3055, 3059, 4067	Predicted	0.000369552	0.00239935
O00160	MYO1F	4542	myosin IF	85	74	netpath	KitReceptor	71	3	3055, 3635, 4067	Predicted	0.0141749	0.0457208
O00160	MYO1F	4542	myosin IF	85	74	netpath	TCR	241	10	5777, 5788, 6503, 397, 808, 942, 1794, 3635, 3937, 4067	Predicted	7.56869e-06	7.83777e-05
O00160	MYO1F	4542	myosin IF	85	74	pid	BCR signaling pathway	68	5	5777, 5788, 808, 3635, 4067	Predicted	0.000119751	0.00090401
O00160	MYO1F	4542	myosin IF	85	74	pid	Class I PI3K signaling events	45	3	3055, 3635, 4067	Predicted	0.00401628	0.0174788
O00160	MYO1F	4542	myosin IF	85	74	pid	CXCR4-mediated signaling events	85	5	5777, 5788, 3055, 3635, 4067	Predicted	0.000342945	0.00224946
O00160	MYO1F	4542	myosin IF	85	74	pid	Ephrin B reverse signaling	24	2	3055, 4067	Predicted	0.0125777	0.0418888
O00160	MYO1F	4542	myosin IF	85	74	pid	EPO signaling pathway	33	3	5777, 3635, 4067	Predicted	0.0016419	0.00845967
O00160	MYO1F	4542	myosin IF	85	74	pid	Fc-epsilon receptor I signaling in mast cells	62	6	7462, 2207, 3059, 3635, 3937, 4067	Predicted	4.87488e-06	5.27887e-05
O00160	MYO1F	4542	myosin IF	85	74	pid	Glypican 1 network	26	2	3055, 4067	Predicted	0.0146752	0.0469143
O00160	MYO1F	4542	myosin IF	85	74	pid	IL8- and CXCR2-mediated signaling events	34	3	1794, 3055, 4067	Predicted	0.0017916	0.00908838
O00160	MYO1F	4542	myosin IF	85	74	pid	PDGFR-beta signaling pathway	126	4	6503, 10095, 3055, 4067	Predicted	0.0125184	0.041742
O00160	MYO1F	4542	myosin IF	85	74	pid	Regulation of p38-alpha and p38-beta	31	3	3055, 4067, 4215	Predicted	0.00136662	0.00726618
O00160	MYO1F	4542	myosin IF	85	74	pid	Signaling events mediated by PTP1B	53	4	1436, 2212, 3055, 4067	Predicted	0.000541354	0.00332725
O00160	MYO1F	4542	myosin IF	85	74	reactome	Adaptive Immune System	569	17	4689, 5777, 5788, 7305, 808, 942, 972, 1520, 1535, 3109, 3115, 3635, 3683, 3689, 3903, 3937, 4067	Predicted	3.69414e-07	5.06821e-06
O00160	MYO1F	4542	myosin IF	85	74	reactome	C-type lectin receptors (CLRs)	66	4	29108, 808, 2207, 4067	Predicted	0.00124238	0.00670935
O00160	MYO1F	4542	myosin IF	85	74	reactome	Cell surface interactions at the vascular wall	99	8	5777, 6404, 9056, 2207, 3635, 3683, 3689, 4067	Predicted	4.7261e-07	6.35042e-06
O00160	MYO1F	4542	myosin IF	85	74	reactome	Costimulation by the CD28 family	71	4	5777, 942, 3115, 4067	Predicted	0.00163051	0.00841105
O00160	MYO1F	4542	myosin IF	85	74	reactome	CTLA4 inhibitory signaling	22	2	942, 4067	Predicted	0.0106243	0.0369469
O00160	MYO1F	4542	myosin IF	85	74	reactome	Cytokine Signaling in Immune system	374	9	10379, 5777, 7133, 8741, 808, 3055, 3635, 4067, 4215	Predicted	0.00132412	0.00707811
O00160	MYO1F	4542	myosin IF	85	74	reactome	Dectin-2 family	10	2	2207, 4067	Predicted	0.0021876	0.0107102
O00160	MYO1F	4542	myosin IF	85	74	reactome	FCERI mediated Ca+2 mobilization	40	3	808, 3937, 4067	Predicted	0.00286869	0.0133556
O00160	MYO1F	4542	myosin IF	85	74	reactome	GPVI-mediated activation cascade	54	5	5777, 391, 2207, 3937, 4067	Predicted	3.92653e-05	0.000339739
O00160	MYO1F	4542	myosin IF	85	74	reactome	Growth hormone receptor signaling	19	2	5777, 4067	Predicted	0.00797422	0.0297586
O00160	MYO1F	4542	myosin IF	85	74	reactome	Hemostasis	491	16	5341, 5777, 6404, 9056, 10487, 391, 808, 967, 1794, 2207, 3635, 3683, 3689, 3920, 3937, 4067	Predicted	2.71376e-07	3.82216e-06
O00160	MYO1F	4542	myosin IF	85	74	reactome	PECAM1 interactions	12	3	5777, 3635, 4067	Predicted	7.37423e-05	0.000591596
O00160	MYO1F	4542	myosin IF	85	74	reactome	Platelet activation, signaling and aggregation	228	10	5341, 5777, 10487, 391, 808, 967, 2207, 3920, 3937, 4067	Predicted	4.62985e-06	5.03902e-05
O00160	MYO1F	4542	myosin IF	85	74	reactome	Platelet Adhesion to exposed collagen	13	2	2207, 4067	Predicted	0.00373955	0.0165098
O00160	MYO1F	4542	myosin IF	85	74	reactome	Regulation of KIT signaling	16	2	5777, 4067	Predicted	0.00567395	0.022924
O00160	MYO1F	4542	myosin IF	85	74	reactome	Regulation of signaling by CBL	18	2	3055, 4067	Predicted	0.00716781	0.0274208
O00160	MYO1F	4542	myosin IF	85	74	reactome	Signaling by Interleukins	268	6	5777, 808, 3055, 3635, 4067, 4215	Predicted	0.0121515	0.0408279
O00160	MYO1F	4542	myosin IF	85	74	smpdb	Fc Epsilon Receptor I Signaling in Mast Cells	42	4	2207, 3635, 3937, 4067	Predicted	0.000219574	0.00153077
O00160	MYO1F	4542	myosin IF	85	74	wikipathways	B Cell Receptor Signaling Pathway	98	6	5777, 5788, 7462, 3059, 3635, 4067	Predicted	6.81452e-05	0.00055186
O00160	MYO1F	4542	myosin IF	85	74	wikipathways	IL-3 Signaling Pathway	49	5	5777, 942, 3055, 3635, 4067	Predicted	2.43422e-05	0.000222339
O00160	MYO1F	4542	myosin IF	85	74	wikipathways	Kit receptor signaling pathway	59	3	5777, 3635, 4067	Predicted	0.00856831	0.0314255
O00160	MYO1F	4542	myosin IF	85	74	kegg	Salmonella infection	86	4	10095, 29108, 391, 929	Predicted	0.00328805	0.0148866
O00160	MYO1F	4542	myosin IF	85	74	kegg	Shigellosis	64	3	10095, 391, 3059	Predicted	0.0107061	0.0371634
O00160	MYO1F	4542	myosin IF	85	74	reactome	Semaphorin interactions	67	3	5788, 7305, 391	Predicted	0.012124	0.040772
O00160	MYO1F	4542	myosin IF	85	74	kegg	Phagosome	153	11	4689, 7097, 11151, 929, 1520, 1535, 2212, 3109, 3115, 3689, 3920	Predicted	9.66394e-09	1.75577e-07
O00160	MYO1F	4542	myosin IF	85	74	kegg	Tuberculosis	177	13	7097, 11151, 808, 929, 972, 1520, 2207, 2212, 3109, 3115, 3587, 3689, 3920	Predicted	2.91151e-10	6.66852e-09
O00160	MYO1F	4542	myosin IF	85	74	wikipathways	Allograft Rejection	80	4	120892, 942, 3109, 3115	Predicted	0.00252891	0.0120496
O00160	MYO1F	4542	myosin IF	85	74	kegg	Cell adhesion molecules (CAMs)	142	7	5788, 6404, 942, 3109, 3115, 3683, 3689	Predicted	6.60301e-05	0.000536832
O00160	MYO1F	4542	myosin IF	85	74	pid	TCR signaling in naïve CD4+ T cells	66	5	5777, 5788, 942, 3635, 3937	Predicted	0.000103811	0.000797961
O00160	MYO1F	4542	myosin IF	85	74	pid	TCR signaling in naïve CD8+ T cells	53	4	5777, 5788, 942, 3937	Predicted	0.000541354	0.00332725
O00160	MYO1F	4542	myosin IF	85	74	reactome	Other semaphorin interactions	19	2	5788, 7305	Predicted	0.00797422	0.0297586
O00160	MYO1F	4542	myosin IF	85	74	reactome	Phosphorylation of CD3 and TCR zeta chains	23	2	5788, 3115	Predicted	0.0115828	0.0393857
O00160	MYO1F	4542	myosin IF	85	74	reactome	TCR signaling	64	4	5788, 3115, 3635, 3937	Predicted	0.00110711	0.00609452
O00160	MYO1F	4542	myosin IF	85	74	signalink	JAK-STAT-Ncore	18	2	5777, 5788	Predicted	0.00716781	0.0274208
O00160	MYO1F	4542	myosin IF	85	74	wikipathways	Interferon type I signaling pathways	54	3	10379, 5777, 5788	Predicted	0.00670583	0.0260652
O00160	MYO1F	4542	myosin IF	85	74	kegg	Leishmaniasis	72	8	4689, 5777, 7097, 1535, 2212, 3109, 3115, 3689	Predicted	3.85336e-08	6.33173e-07
O00160	MYO1F	4542	myosin IF	85	74	kegg	Natural killer cell mediated cytotoxicity	133	6	5777, 7305, 2207, 3683, 3689, 3937	Predicted	0.000364558	0.00237137
O00160	MYO1F	4542	myosin IF	85	74	reactome	Interferon alpha/beta signaling	27	2	10379, 5777	Predicted	0.0157766	0.0494713
O00160	MYO1F	4542	myosin IF	85	74	reactome	PD-1 signaling	26	2	5777, 3115	Predicted	0.0146752	0.0469143
O00160	MYO1F	4542	myosin IF	85	74	reactome	Signal regulatory protein (SIRP) family interactions	13	2	5777, 7305	Predicted	0.00373955	0.0165098
O00160	MYO1F	4542	myosin IF	85	74	stke	Interleukin 4 (IL-4) Pathway	24	2	5777, 3635	Predicted	0.0125777	0.0418888
O00160	MYO1F	4542	myosin IF	85	74	stke	Natural Killer Cell Receptor Signaling Pathway	23	2	5777, 3635	Predicted	0.0115828	0.0393857
O00160	MYO1F	4542	myosin IF	85	74	kegg	Hematopoietic cell lineage	87	4	929, 951, 1436, 1441	Predicted	0.0034281	0.0153968
O00160	MYO1F	4542	myosin IF	85	74	kegg	Legionellosis	55	4	7097, 29108, 929, 3689	Predicted	0.000623762	0.00375371
O00160	MYO1F	4542	myosin IF	85	74	kegg	Pathogenic Escherichia coli infection	55	3	10095, 929, 3059	Predicted	0.00705671	0.0270883
O00160	MYO1F	4542	myosin IF	85	74	kegg	Pertussis	75	6	29108, 712, 713, 808, 929, 3689	Predicted	1.48391e-05	0.0001431
O00160	MYO1F	4542	myosin IF	85	74	pid	Endogenous TLR signaling	26	2	7097, 929	Predicted	0.0146752	0.0469143
O00160	MYO1F	4542	myosin IF	85	74	reactome	Transfer of LPS from LBP carrier to CD14	2	1	929	Predicted	0.0142518	0.0459008
O00160	MYO1F	4542	myosin IF	85	74	wikipathways	Pathogenic Escherichia coli infection	55	3	10095, 929, 3059	Predicted	0.00705671	0.0270883
O00160	MYO1F	4542	myosin IF	85	74	kegg	Cytokine-cytokine receptor interaction	265	7	7133, 8741, 80301, 1230, 1436, 1441, 3587	Predicted	0.00278179	0.013019
O00160	MYO1F	4542	myosin IF	85	74	reactome	TNFs bind their physiological receptors	25	2	7133, 8741	Predicted	0.0136088	0.0443796
O00160	MYO1F	4542	myosin IF	85	74	biocarta	eicosanoid metabolism	23	2	6916, 240	Predicted	0.0115828	0.0393857
O00160	MYO1F	4542	myosin IF	85	74	humancyc	aspirin-triggered lipoxin biosynthesis	2	1	240	Predicted	0.0142518	0.0459008
O00160	MYO1F	4542	myosin IF	85	74	humancyc	aspirin triggered resolvin D biosynthesis	2	1	240	Predicted	0.0142518	0.0459008
O00160	MYO1F	4542	myosin IF	85	74	humancyc	aspirin triggered resolvin E biosynthesis	2	1	240	Predicted	0.0142518	0.0459008
O00160	MYO1F	4542	myosin IF	85	74	humancyc	leukotriene biosynthesis	5	2	64174, 240	Predicted	0.00049754	0.0030956
O00160	MYO1F	4542	myosin IF	85	74	humancyc	resolvin D biosynthesis	2	1	240	Predicted	0.0142518	0.0459008
O00160	MYO1F	4542	myosin IF	85	74	inoh	Prostaglandin Leukotriene metabolism	25	2	6916, 240	Predicted	0.0136088	0.0443796
O00160	MYO1F	4542	myosin IF	85	74	kegg	Toxoplasmosis	118	5	7097, 240, 3109, 3115, 3587	Predicted	0.00152427	0.00795722
O00160	MYO1F	4542	myosin IF	85	74	reactome	Arachidonic acid metabolism	54	3	6916, 64174, 240	Predicted	0.00670583	0.0260652
O00160	MYO1F	4542	myosin IF	85	74	reactome	Synthesis of Leukotrienes (LT) and Eoxins (EX)	24	2	64174, 240	Predicted	0.0125777	0.0418888
O00160	MYO1F	4542	myosin IF	85	74	uniprot	Pathways leukotriene A4 biosynthesis	1	1	240	Predicted	0.00715114	0.0273713
O00160	MYO1F	4542	myosin IF	85	74	wikipathways	Eicosanoid Synthesis	20	2	6916, 240	Predicted	0.0088195	0.0320948
O00160	MYO1F	4542	myosin IF	85	74	kegg	Lysosome	123	5	4668, 7805, 967, 1520, 3920	Predicted	0.00183119	0.00925835
O00160	MYO1F	4542	myosin IF	85	74	reactome	Platelet degranulation	81	5	5341, 10487, 808, 967, 3920	Predicted	0.000273877	0.00185391
O00160	MYO1F	4542	myosin IF	85	74	reactome	Response to elevated platelet cytosolic Ca2+	86	5	5341, 10487, 808, 967, 3920	Predicted	0.000362104	0.00235775
O00160	MYO1F	4542	myosin IF	85	74	kegg	Osteoclast differentiation	131	7	10379, 4689, 7305, 1436, 1535, 2212, 3937	Predicted	3.9461e-05	0.000341185
O00160	MYO1F	4542	myosin IF	85	74	kegg	Staphylococcus aureus infection	55	8	6404, 712, 713, 2212, 3109, 3115, 3683, 3689	Predicted	4.3183e-09	8.30456e-08
O00160	MYO1F	4542	myosin IF	85	74	kegg	Systemic lupus erythematosus	134	6	712, 713, 942, 2212, 3109, 3115	Predicted	0.000379508	0.00245539
O00160	MYO1F	4542	myosin IF	85	74	pid	Beta2 integrin cell surface interactions	30	3	2212, 3683, 3689	Predicted	0.00124071	0.00670152
O00160	MYO1F	4542	myosin IF	85	74	wikipathways	Spinal Cord Injury	114	4	8741, 199, 713, 2212	Predicted	0.00889629	0.0323009
O00160	MYO1F	4542	myosin IF	85	74	kegg	Leukocyte transendothelial migration	118	4	4689, 1535, 3683, 3689	Predicted	0.0100151	0.0353503
O00160	MYO1F	4542	myosin IF	85	74	kegg	Malaria	48	3	7097, 3683, 3689	Predicted	0.00482108	0.0201789
O00160	MYO1F	4542	myosin IF	85	74	kegg	Rheumatoid arthritis	89	7	7097, 8741, 942, 3109, 3115, 3683, 3689	Predicted	3.09259e-06	3.50115e-05
O00160	MYO1F	4542	myosin IF	85	74	kegg	Viral myocarditis	58	5	942, 3109, 3115, 3683, 3689	Predicted	5.56415e-05	0.000461903
O00160	MYO1F	4542	myosin IF	85	74	reactome	Immunoregulatory interactions between a Lymphoid and a non-Lymphoid cell	109	4	7305, 3683, 3689, 3903	Predicted	0.00761733	0.0287237
O00160	MYO1F	4542	myosin IF	85	74	kegg	Antigen processing and presentation	77	4	972, 1520, 3109, 3115	Predicted	0.00219896	0.0107573
O00160	MYO1F	4542	myosin IF	85	74	reactome	MHC class II antigen presentation	58	4	972, 1520, 3109, 3115	Predicted	0.000763522	0.00445729
O00160	MYO1F	4542	myosin IF	85	74	pid	amb2 Integrin signaling	31	3	6404, 3055, 3689	Predicted	0.00136662	0.00726618
O00160	MYO1F	4542	myosin IF	85	74	biocarta	classical complement pathway	14	2	712, 713	Predicted	0.00434269	0.0185859
O00160	MYO1F	4542	myosin IF	85	74	reactome	Classical antibody-mediated complement activation	19	2	712, 713	Predicted	0.00797422	0.0297586
O00160	MYO1F	4542	myosin IF	85	74	reactome	Creation of C4 and C2 activators	25	2	712, 713	Predicted	0.0136088	0.0443796
O00160	MYO1F	4542	myosin IF	85	74	wikipathways	Complement Activation, Classical Pathway	17	2	712, 713	Predicted	0.00640085	0.0251285
O00160	MYO1F	4542	myosin IF	85	74	reactome	Nef and signal transduction	8	2	1794, 3055	Predicted	0.00137385	0.00729879
O00160	MYO1F	4542	myosin IF	85	74	stke	PI3K Class IB Pathway in Neutrophils	40	4	5341, 1794, 3055, 3635	Known.and.Predicted	0.000181227	0.00129662
O00160	MYO1F	4542	myosin IF	85	74	kegg	Intestinal immune network for IgA production	47	4	8741, 942, 3109, 3115	Predicted	0.000340588	0.00223601
O00160	MYO1F	4542	myosin IF	85	74	kegg	Allograft rejection	37	3	942, 3109, 3115	Predicted	0.0022909	0.0111273
O00160	MYO1F	4542	myosin IF	85	74	kegg	Asthma	30	3	2207, 3109, 3115	Predicted	0.00124071	0.00670152
O00160	MYO1F	4542	myosin IF	85	74	kegg	Autoimmune thyroid disease	52	3	942, 3109, 3115	Predicted	0.00603591	0.0240449
O00160	MYO1F	4542	myosin IF	85	74	kegg	Graft-versus-host disease	41	3	942, 3109, 3115	Predicted	0.0030794	0.0141291
O00160	MYO1F	4542	myosin IF	85	74	kegg	Inflammatory bowel disease (IBD)	65	3	7097, 3109, 3115	Predicted	0.0111673	0.038352
O00160	MYO1F	4542	myosin IF	85	74	kegg	Type I diabetes mellitus	43	3	942, 3109, 3115	Predicted	0.00352878	0.0157467
O00160	MYO1F	4542	myosin IF	85	74	inoh	CD4 T cell receptor signaling-JNK cascade	53	3	808, 942, 3115	Predicted	0.00636559	0.0250335
O00160	MYO1F	4542	myosin IF	85	74	pharmgkb	Doxorubicin Pathway (Cardiomyocyte Cell), Pharmacodynamics	23	2	4689, 1535	Predicted	0.0115828	0.0393857
O00160	MYO1F	4542	myosin IF	85	74	reactome	Antigen processing-Cross presentation	31	3	4689, 1520, 1535	Predicted	0.00136662	0.00726618
O00160	MYO1F	4542	myosin IF	85	74	reactome	Cross-presentation of particulate exogenous antigens (phagosomes)	8	2	4689, 1535	Predicted	0.00137385	0.00729879
O00160	MYO1F	4542	myosin IF	85	74	reactome	RHO GTPases Activate NADPH Oxidases	11	2	4689, 1535	Predicted	0.00266138	0.0125634
O00160	MYO1F	4542	myosin IF	85	74	reactome	Synthesis of IP3 and IP4 in the cytosol	27	2	808, 3635	Predicted	0.0157766	0.0494713
O00160	MYO1F	4542	myosin IF	85	74	uniprot	Pathways dTMP biosynthesis via salvage pathway	1	1	1890	Predicted	0.00715114	0.0273713
O00160	MYO1F	4542	myosin IF	85	74	uniprot	Pathways dTMP from thymine step 1 2	1	1	1890	Predicted	0.00715114	0.0273713
O00160	MYO1F	4542	myosin IF	85	74	spike	MYO7A Interactions In The Ear	49	1	808	Known.Member	0.297062	0.380188
O00303	EIF3F	8665	eukaryotic translation initiation factor 3 subunit F	128	114	kegg	RNA transport	166	23	1915, 1981, 9470, 8661, 3646, 8663, 8667, 8662, 1977, 8669, 10289, 5976, 8664, 1982, 1975, 8666, 8672, 8668, 1974, 8761, 10209, 1965, 4686	Known.and.Predicted	2.34235e-19	1.36954e-17
O00303	EIF3F	8665	eukaryotic translation initiation factor 3 subunit F	128	114	netpath	EGFR1	452	14	1915, 10075, 1981, 6461, 7414, 1956, 351, 7534, 2475, 6198, 1654, 3855, 5058, 6204	Predicted	0.000429435	0.0027282
O00303	EIF3F	8665	eukaryotic translation initiation factor 3 subunit F	128	114	reactome	Eukaryotic Translation Elongation	90	22	1915, 11224, 1937, 4736, 6133, 6138, 6141, 6143, 6155, 6188, 6193, 6194, 6203, 6204, 6205, 6206, 6207, 6208, 6210, 6217, 6223, 6228	Predicted	2.92983e-24	2.33636e-22
O00303	EIF3F	8665	eukaryotic translation initiation factor 3 subunit F	128	114	reactome	Gene Expression	1195	51	1915, 3190, 22938, 1981, 4851, 7534, 8661, 3646, 2475, 27335, 8663, 8667, 8662, 1977, 8669, 5976, 8664, 1975, 8666, 8668, 1974, 7316, 7248, 7531, 10001, 9924, 8726, 11224, 1937, 1965, 4686, 4736, 6133, 6138, 6141, 6143, 6155, 6188, 6193, 6194, 6203, 6204, 6205, 6206, 6207, 6208, 6210, 6217, 6223, 6228, 7458	Known.and.Predicted	3.37242e-19	1.94904e-17
O00303	EIF3F	8665	eukaryotic translation initiation factor 3 subunit F	128	114	reactome	Metabolism of proteins	672	41	1915, 1981, 5885, 6045, 26270, 8661, 3646, 27335, 8663, 8667, 8662, 1977, 8669, 8664, 1975, 8666, 8668, 1974, 11224, 1937, 1965, 4736, 6133, 6138, 6141, 6143, 6155, 6188, 6193, 6194, 6203, 6204, 6205, 6206, 6207, 6208, 6210, 6217, 6223, 6228, 7458	Known.and.Predicted	1.20098e-20	7.69764e-19
O00303	EIF3F	8665	eukaryotic translation initiation factor 3 subunit F	128	114	reactome	Peptide chain elongation	85	21	1915, 11224, 4736, 6133, 6138, 6141, 6143, 6155, 6188, 6193, 6194, 6203, 6204, 6205, 6206, 6207, 6208, 6210, 6217, 6223, 6228	Predicted	2.73239e-23	2.06774e-21
O00303	EIF3F	8665	eukaryotic translation initiation factor 3 subunit F	128	114	reactome	Translation	148	38	1915, 1981, 8661, 3646, 27335, 8663, 8667, 8662, 1977, 8669, 8664, 1975, 8666, 8668, 1974, 11224, 1937, 1965, 4736, 6133, 6138, 6141, 6143, 6155, 6188, 6193, 6194, 6203, 6204, 6205, 6206, 6207, 6208, 6210, 6217, 6223, 6228, 7458	Known.and.Predicted	5.45918e-43	7.67059e-41
O00303	EIF3F	8665	eukaryotic translation initiation factor 3 subunit F	128	114	wikipathways	Translation Factors	50	19	1915, 1981, 8661, 3646, 8663, 8667, 8662, 1977, 8669, 8664, 1975, 8666, 8672, 8668, 1974, 10209, 1937, 1965, 7458	Known.and.Predicted	3.02645e-25	2.53872e-23
O00303	EIF3F	8665	eukaryotic translation initiation factor 3 subunit F	128	114	netpath	TNFalpha	234	15	4163, 7189, 1457, 1956, 7534, 6198, 8837, 1654, 7531, 8726, 9641, 2091, 5058, 6205, 6207	Predicted	3.77232e-08	6.20849e-07
O00303	EIF3F	8665	eukaryotic translation initiation factor 3 subunit F	128	114	reactome	Activated NOTCH1 Transmits Signal to the Nucleus	30	3	1840, 4851, 7316	Predicted	0.00425721	0.0182984
O00303	EIF3F	8665	eukaryotic translation initiation factor 3 subunit F	128	114	reactome	Cell Cycle	498	12	984, 1457, 5885, 1459, 1460, 728642, 1736, 8900, 7534, 7316, 7531, 896	Predicted	0.00860393	0.0315247
O00303	EIF3F	8665	eukaryotic translation initiation factor 3 subunit F	128	114	reactome	Constitutive Signaling by NOTCH1 HD Domain Mutants	15	2	4851, 7316	Predicted	0.0115031	0.0392418
O00303	EIF3F	8665	eukaryotic translation initiation factor 3 subunit F	128	114	reactome	Constitutive Signaling by NOTCH1 HD+PEST Domain Mutants	53	4	22938, 10014, 4851, 7316	Predicted	0.00270031	0.0127176
O00303	EIF3F	8665	eukaryotic translation initiation factor 3 subunit F	128	114	reactome	Constitutive Signaling by NOTCH1 PEST Domain Mutants	53	4	22938, 10014, 4851, 7316	Predicted	0.00270031	0.0127176
O00303	EIF3F	8665	eukaryotic translation initiation factor 3 subunit F	128	114	reactome	Cytokine Signaling in Immune system	374	12	7189, 2335, 1981, 7414, 1956, 9470, 7534, 1977, 1982, 8672, 1974, 7316	Predicted	0.00082919	0.00477722
O00303	EIF3F	8665	eukaryotic translation initiation factor 3 subunit F	128	114	reactome	Diseases of signal transduction	180	6	22938, 1956, 10014, 4851, 2475, 7316	Predicted	0.0144766	0.0464354
O00303	EIF3F	8665	eukaryotic translation initiation factor 3 subunit F	128	114	reactome	G2/M Transition	114	5	984, 728642, 8900, 7316, 7531	Predicted	0.00842456	0.0310317
O00303	EIF3F	8665	eukaryotic translation initiation factor 3 subunit F	128	114	reactome	IGF1R signaling cascade	237	11	2335, 1981, 7414, 1956, 2475, 1977, 6198, 1975, 7316, 7248, 6194	Predicted	5.82108e-05	0.000480514
O00303	EIF3F	8665	eukaryotic translation initiation factor 3 subunit F	128	114	reactome	Immune System	1128	21	10075, 919, 7189, 2335, 1981, 7414, 3383, 975, 26270, 1956, 351, 9470, 7534, 2475, 1977, 1982, 8672, 1974, 7316, 9641, 5058	Predicted	0.0109213	0.0377165
O00303	EIF3F	8665	eukaryotic translation initiation factor 3 subunit F	128	114	reactome	Insulin receptor signalling cascade	236	11	2335, 1981, 7414, 1956, 2475, 1977, 6198, 1975, 7316, 7248, 6194	Predicted	5.60221e-05	0.000464617
O00303	EIF3F	8665	eukaryotic translation initiation factor 3 subunit F	128	114	reactome	IRS-mediated signalling	233	11	2335, 1981, 7414, 1956, 2475, 1977, 6198, 1975, 7316, 7248, 6194	Predicted	4.98756e-05	0.000419415
O00303	EIF3F	8665	eukaryotic translation initiation factor 3 subunit F	128	114	reactome	IRS-related events triggered by IGF1R	237	11	2335, 1981, 7414, 1956, 2475, 1977, 6198, 1975, 7316, 7248, 6194	Predicted	5.82108e-05	0.000480514
O00303	EIF3F	8665	eukaryotic translation initiation factor 3 subunit F	128	114	reactome	MAPK6/MAPK4 signaling	37	3	7316, 896, 5058	Predicted	0.0077057	0.0289878
O00303	EIF3F	8665	eukaryotic translation initiation factor 3 subunit F	128	114	reactome	Mitotic G2-G2/M phases	116	5	984, 728642, 8900, 7316, 7531	Predicted	0.00904682	0.0327285
O00303	EIF3F	8665	eukaryotic translation initiation factor 3 subunit F	128	114	reactome	NF-kB is activated and signals survival	13	2	7189, 7316	Predicted	0.00866864	0.0316978
O00303	EIF3F	8665	eukaryotic translation initiation factor 3 subunit F	128	114	reactome	NOTCH1 Intracellular Domain Regulates Transcription	47	4	22938, 10014, 4851, 7316	Predicted	0.00173013	0.00883746
O00303	EIF3F	8665	eukaryotic translation initiation factor 3 subunit F	128	114	reactome	NRIF signals cell death from the nucleus	15	2	7189, 7316	Predicted	0.0115031	0.0392418
O00303	EIF3F	8665	eukaryotic translation initiation factor 3 subunit F	128	114	reactome	p75NTR signals via NF-kB	16	2	7189, 7316	Predicted	0.0130526	0.0430397
O00303	EIF3F	8665	eukaryotic translation initiation factor 3 subunit F	128	114	reactome	Receptor-ligand binding initiates the second proteolytic cleavage of Notch receptor	14	2	4851, 7316	Predicted	0.0100411	0.0354184
O00303	EIF3F	8665	eukaryotic translation initiation factor 3 subunit F	128	114	reactome	SCF(Skp2)-mediated degradation of p27/p21	15	2	8900, 7316	Predicted	0.0115031	0.0392418
O00303	EIF3F	8665	eukaryotic translation initiation factor 3 subunit F	128	114	reactome	Signaling by Insulin receptor	260	12	2335, 1981, 7414, 523, 1956, 2475, 1977, 6198, 1975, 7316, 7248, 6194	Predicted	2.78857e-05	0.000250869
O00303	EIF3F	8665	eukaryotic translation initiation factor 3 subunit F	128	114	reactome	Signaling by NOTCH	103	5	22938, 1840, 10014, 4851, 7316	Predicted	0.00552449	0.0224409
O00303	EIF3F	8665	eukaryotic translation initiation factor 3 subunit F	128	114	reactome	Signaling by NOTCH1	72	5	22938, 1840, 10014, 4851, 7316	Predicted	0.00115559	0.00632077
O00303	EIF3F	8665	eukaryotic translation initiation factor 3 subunit F	128	114	reactome	Signaling by NOTCH1 HD Domain Mutants in Cancer	15	2	4851, 7316	Predicted	0.0115031	0.0392418
O00303	EIF3F	8665	eukaryotic translation initiation factor 3 subunit F	128	114	reactome	Signaling by NOTCH1 HD+PEST Domain Mutants in Cancer	53	4	22938, 10014, 4851, 7316	Predicted	0.00270031	0.0127176
O00303	EIF3F	8665	eukaryotic translation initiation factor 3 subunit F	128	114	reactome	Signaling by NOTCH1 in Cancer	53	4	22938, 10014, 4851, 7316	Predicted	0.00270031	0.0127176
O00303	EIF3F	8665	eukaryotic translation initiation factor 3 subunit F	128	114	reactome	Signaling by NOTCH1 PEST Domain Mutants in Cancer	53	4	22938, 10014, 4851, 7316	Predicted	0.00270031	0.0127176
O00303	EIF3F	8665	eukaryotic translation initiation factor 3 subunit F	128	114	reactome	Signaling by Type 1 Insulin-like Growth Factor 1 Receptor (IGF1R)	237	11	2335, 1981, 7414, 1956, 2475, 1977, 6198, 1975, 7316, 7248, 6194	Predicted	5.82108e-05	0.000480514
O00303	EIF3F	8665	eukaryotic translation initiation factor 3 subunit F	128	114	inoh	EGF	28	3	1956, 7534, 7531	Predicted	0.0034904	0.0156132
O00303	EIF3F	8665	eukaryotic translation initiation factor 3 subunit F	128	114	inoh	insulin	78	10	1981, 7534, 2475, 1977, 6198, 8672, 1974, 7248, 7531, 6194	Predicted	1.18673e-08	2.12547e-07
O00303	EIF3F	8665	eukaryotic translation initiation factor 3 subunit F	128	114	inoh	insulin Mam	82	10	1981, 7534, 2475, 1977, 6198, 8672, 1974, 7248, 7531, 6194	Predicted	1.94475e-08	3.36224e-07
O00303	EIF3F	8665	eukaryotic translation initiation factor 3 subunit F	128	114	kegg	Cell cycle	124	5	5885, 8900, 7534, 7531, 896	Predicted	0.0118539	0.0400864
O00303	EIF3F	8665	eukaryotic translation initiation factor 3 subunit F	128	114	kegg	Epstein-Barr virus infection	200	10	22938, 7189, 1457, 3383, 1459, 1460, 10014, 8900, 7534, 7531	Predicted	6.90003e-05	0.000557959
O00303	EIF3F	8665	eukaryotic translation initiation factor 3 subunit F	128	114	kegg	PI3K-Akt signaling pathway	345	13	2335, 1956, 9470, 7534, 2475, 1977, 6198, 1975, 7248, 7531, 6446, 896, 6194	Predicted	0.000103998	0.000799235
O00303	EIF3F	8665	eukaryotic translation initiation factor 3 subunit F	128	114	kegg	Viral carcinogenesis	206	8	3190, 22938, 10014, 8900, 7534, 1654, 7531, 896	Predicted	0.00195127	0.00974852
O00303	EIF3F	8665	eukaryotic translation initiation factor 3 subunit F	128	114	netpath	Alpha6Beta4Integrin	70	6	1956, 7534, 2475, 1977, 7531, 5058	Predicted	0.000115734	0.000877456
O00303	EIF3F	8665	eukaryotic translation initiation factor 3 subunit F	128	114	pid	a6b1 and a6b4 Integrin signaling	45	4	1956, 7534, 6198, 7531	Predicted	0.00146984	0.00771745
O00303	EIF3F	8665	eukaryotic translation initiation factor 3 subunit F	128	114	pid	Alpha4 beta1 integrin signaling events	33	4	93185, 2335, 975, 7534	Predicted	0.000446799	0.0028224
O00303	EIF3F	8665	eukaryotic translation initiation factor 3 subunit F	128	114	pid	Class I PI3K signaling events mediated by Akt	35	3	7534, 2475, 7531	Predicted	0.0065949	0.0257237
O00303	EIF3F	8665	eukaryotic translation initiation factor 3 subunit F	128	114	pid	ErbB1 downstream signaling	106	5	1956, 7534, 2475, 7531, 6194	Predicted	0.00623158	0.0246293
O00303	EIF3F	8665	eukaryotic translation initiation factor 3 subunit F	128	114	pid	FoxO family signaling	49	4	7534, 114907, 7531, 6446	Predicted	0.00202081	0.010038
O00303	EIF3F	8665	eukaryotic translation initiation factor 3 subunit F	128	114	pid	IGF1 pathway	30	3	7534, 6198, 7531	Predicted	0.00425721	0.0182984
O00303	EIF3F	8665	eukaryotic translation initiation factor 3 subunit F	128	114	pid	LKB1 signaling events	43	4	7534, 2475, 7248, 7531	Predicted	0.00123818	0.00669016
O00303	EIF3F	8665	eukaryotic translation initiation factor 3 subunit F	128	114	pid	mTOR signaling pathway	64	8	7534, 2475, 1977, 6198, 1975, 7248, 7531, 6446	Predicted	4.48812e-07	6.0573e-06
O00303	EIF3F	8665	eukaryotic translation initiation factor 3 subunit F	128	114	reactome	Activation of BAD and translocation to mitochondria	15	2	7534, 7531	Predicted	0.0115031	0.0392418
O00303	EIF3F	8665	eukaryotic translation initiation factor 3 subunit F	128	114	reactome	Chk1/Chk2(Cds1) mediated inactivation of Cyclin B:Cdk1 complex	12	2	7534, 7531	Predicted	0.00738787	0.0280614
O00303	EIF3F	8665	eukaryotic translation initiation factor 3 subunit F	128	114	reactome	TP53 Regulates Metabolic Genes	76	4	7534, 2475, 7248, 7531	Predicted	0.00975511	0.0346541
O00303	EIF3F	8665	eukaryotic translation initiation factor 3 subunit F	128	114	reactome	Transcriptional Regulation by TP53	76	4	7534, 2475, 7248, 7531	Predicted	0.00975511	0.0346541
O00303	EIF3F	8665	eukaryotic translation initiation factor 3 subunit F	128	114	systems.biology.org	Toll Like_receptor_signaling_network	594	16	919, 7189, 1457, 2335, 1459, 1460, 1956, 9470, 7534, 2475, 1977, 7531, 1756, 9641, 1965, 5058	Predicted	0.000766601	0.00447328
O00303	EIF3F	8665	eukaryotic translation initiation factor 3 subunit F	128	114	wikipathways	Cell Cycle	103	5	10014, 8900, 7534, 7531, 896	Predicted	0.00552449	0.0224409
O00303	EIF3F	8665	eukaryotic translation initiation factor 3 subunit F	128	114	wikipathways	Prolactin Signaling Pathway	76	5	7534, 2475, 6198, 5058, 6194	Predicted	0.00147366	0.00773446
O00303	EIF3F	8665	eukaryotic translation initiation factor 3 subunit F	128	114	netpath	Fibroblast growth factor-1	74	4	1457, 1460, 351, 6198	Predicted	0.00889629	0.0323009
O00303	EIF3F	8665	eukaryotic translation initiation factor 3 subunit F	128	114	netpath	Notch	58	4	22938, 351, 1840, 4851	Predicted	0.00375127	0.0165546
O00303	EIF3F	8665	eukaryotic translation initiation factor 3 subunit F	128	114	kegg	Ribosome	132	20	11224, 4736, 6133, 6138, 6141, 6143, 6155, 6188, 6193, 6194, 6203, 6204, 6205, 6206, 6207, 6208, 6210, 6217, 6223, 6228	Predicted	1.05125e-17	5.39814e-16
O00303	EIF3F	8665	eukaryotic translation initiation factor 3 subunit F	128	114	reactome	3, -UTR-mediated translational regulation	105	36	1981, 8661, 3646, 27335, 8663, 8667, 8662, 1977, 8669, 8664, 1975, 8666, 8668, 1974, 11224, 1965, 4736, 6133, 6138, 6141, 6143, 6155, 6188, 6193, 6194, 6203, 6204, 6205, 6206, 6207, 6208, 6210, 6217, 6223, 6228, 7458	Known.and.Predicted	7.09879e-46	1.03462e-43
O00303	EIF3F	8665	eukaryotic translation initiation factor 3 subunit F	128	114	reactome	Cap-dependent Translation Initiation	113	36	1981, 8661, 3646, 27335, 8663, 8667, 8662, 1977, 8669, 8664, 1975, 8666, 8668, 1974, 11224, 1965, 4736, 6133, 6138, 6141, 6143, 6155, 6188, 6193, 6194, 6203, 6204, 6205, 6206, 6207, 6208, 6210, 6217, 6223, 6228, 7458	Known.and.Predicted	1.62666e-44	2.33406e-42
O00303	EIF3F	8665	eukaryotic translation initiation factor 3 subunit F	128	114	reactome	Eukaryotic Translation Initiation	113	36	1981, 8661, 3646, 27335, 8663, 8667, 8662, 1977, 8669, 8664, 1975, 8666, 8668, 1974, 11224, 1965, 4736, 6133, 6138, 6141, 6143, 6155, 6188, 6193, 6194, 6203, 6204, 6205, 6206, 6207, 6208, 6210, 6217, 6223, 6228, 7458	Known.and.Predicted	1.62666e-44	2.33406e-42
O00303	EIF3F	8665	eukaryotic translation initiation factor 3 subunit F	128	114	reactome	Eukaryotic Translation Termination	84	20	11224, 4736, 6133, 6138, 6141, 6143, 6155, 6188, 6193, 6194, 6203, 6204, 6205, 6206, 6207, 6208, 6210, 6217, 6223, 6228	Predicted	7.38291e-22	5.12562e-20
O00303	EIF3F	8665	eukaryotic translation initiation factor 3 subunit F	128	114	reactome	Formation of a pool of free 40S subunits	95	30	8661, 3646, 27335, 8663, 8667, 8662, 8669, 8664, 8666, 8668, 11224, 4736, 6133, 6138, 6141, 6143, 6155, 6188, 6193, 6194, 6203, 6204, 6205, 6206, 6207, 6208, 6210, 6217, 6223, 6228	Known.and.Predicted	8.08815e-37	1.0171e-34
O00303	EIF3F	8665	eukaryotic translation initiation factor 3 subunit F	128	114	reactome	GTP hydrolysis and joining of the 60S ribosomal subunit	106	36	1981, 8661, 3646, 27335, 8663, 8667, 8662, 1977, 8669, 8664, 1975, 8666, 8668, 1974, 11224, 1965, 4736, 6133, 6138, 6141, 6143, 6155, 6188, 6193, 6194, 6203, 6204, 6205, 6206, 6207, 6208, 6210, 6217, 6223, 6228, 7458	Known.and.Predicted	1.067e-45	1.55192e-43
O00303	EIF3F	8665	eukaryotic translation initiation factor 3 subunit F	128	114	reactome	L13a-mediated translational silencing of Ceruloplasmin expression	105	36	1981, 8661, 3646, 27335, 8663, 8667, 8662, 1977, 8669, 8664, 1975, 8666, 8668, 1974, 11224, 1965, 4736, 6133, 6138, 6141, 6143, 6155, 6188, 6193, 6194, 6203, 6204, 6205, 6206, 6207, 6208, 6210, 6217, 6223, 6228, 7458	Known.and.Predicted	7.09879e-46	1.03462e-43
O00303	EIF3F	8665	eukaryotic translation initiation factor 3 subunit F	128	114	reactome	Nonsense-Mediated Decay (NMD)	100	23	1981, 5976, 11224, 4686, 4736, 6133, 6138, 6141, 6143, 6155, 6188, 6193, 6194, 6203, 6204, 6205, 6206, 6207, 6208, 6210, 6217, 6223, 6228	Predicted	1.13368e-24	9.2403e-23
O00303	EIF3F	8665	eukaryotic translation initiation factor 3 subunit F	128	114	reactome	Nonsense Mediated Decay (NMD) enhanced by the Exon Junction Complex (EJC)	100	23	1981, 5976, 11224, 4686, 4736, 6133, 6138, 6141, 6143, 6155, 6188, 6193, 6194, 6203, 6204, 6205, 6206, 6207, 6208, 6210, 6217, 6223, 6228	Predicted	1.13368e-24	9.2403e-23
O00303	EIF3F	8665	eukaryotic translation initiation factor 3 subunit F	128	114	reactome	Nonsense Mediated Decay (NMD) independent of the Exon Junction Complex (EJC)	89	23	1981, 5976, 11224, 4686, 4736, 6133, 6138, 6141, 6143, 6155, 6188, 6193, 6194, 6203, 6204, 6205, 6206, 6207, 6208, 6210, 6217, 6223, 6228	Predicted	5.87447e-26	5.10406e-24
O00303	EIF3F	8665	eukaryotic translation initiation factor 3 subunit F	128	114	reactome	SRP-dependent cotranslational protein targeting to membrane	107	20	11224, 4736, 6133, 6138, 6141, 6143, 6155, 6188, 6193, 6194, 6203, 6204, 6205, 6206, 6207, 6208, 6210, 6217, 6223, 6228	Predicted	1.34487e-19	7.99743e-18
O00303	EIF3F	8665	eukaryotic translation initiation factor 3 subunit F	128	114	wikipathways	Cytoplasmic Ribosomal Proteins	88	21	6198, 11224, 4736, 6133, 6138, 6141, 6143, 6155, 6188, 6193, 6194, 6203, 6204, 6205, 6206, 6207, 6208, 6210, 6217, 6223, 6228	Predicted	6.09829e-23	4.52302e-21
O00303	EIF3F	8665	eukaryotic translation initiation factor 3 subunit F	128	114	kegg	Proteoglycans in cancer	201	7	2335, 1956, 2475, 6198, 1975, 5058, 6194	Predicted	0.00671907	0.0261085
O00303	EIF3F	8665	eukaryotic translation initiation factor 3 subunit F	128	114	kegg	Hepatitis C	133	6	7189, 975, 1956, 3646, 9641, 1965	Predicted	0.0034579	0.0155076
O00303	EIF3F	8665	eukaryotic translation initiation factor 3 subunit F	128	114	reactome	Activation of the mRNA upon binding of the cap-binding complex and eIFs, and subsequent binding to 43S	57	29	1981, 8661, 3646, 27335, 8663, 8667, 8662, 1977, 8669, 8664, 1975, 8666, 8668, 1974, 1965, 6188, 6193, 6194, 6203, 6204, 6205, 6206, 6207, 6208, 6210, 6217, 6223, 6228, 7458	Known.and.Predicted	4.18403e-43	5.88887e-41
O00303	EIF3F	8665	eukaryotic translation initiation factor 3 subunit F	128	114	reactome	Formation of the ternary complex, and subsequently, the 43S complex	49	24	8661, 3646, 27335, 8663, 8667, 8662, 8669, 8664, 8666, 8668, 1965, 6188, 6193, 6194, 6203, 6204, 6205, 6206, 6207, 6208, 6210, 6217, 6223, 6228	Known.and.Predicted	3.96245e-35	4.78911e-33
O00303	EIF3F	8665	eukaryotic translation initiation factor 3 subunit F	128	114	reactome	Ribosomal scanning and start codon recognition	56	29	1981, 8661, 3646, 27335, 8663, 8667, 8662, 1977, 8669, 8664, 1975, 8666, 8668, 1974, 1965, 6188, 6193, 6194, 6203, 6204, 6205, 6206, 6207, 6208, 6210, 6217, 6223, 6228, 7458	Known.and.Predicted	2.07185e-43	2.92765e-41
O00303	EIF3F	8665	eukaryotic translation initiation factor 3 subunit F	128	114	reactome	Translation initiation complex formation	56	29	1981, 8661, 3646, 27335, 8663, 8667, 8662, 1977, 8669, 8664, 1975, 8666, 8668, 1974, 1965, 6188, 6193, 6194, 6203, 6204, 6205, 6206, 6207, 6208, 6210, 6217, 6223, 6228, 7458	Known.and.Predicted	2.07185e-43	2.92765e-41
O00303	EIF3F	8665	eukaryotic translation initiation factor 3 subunit F	128	114	kegg	Notch signaling pathway	48	3	22938, 1840, 4851	Predicted	0.0157207	0.0493285
O00303	EIF3F	8665	eukaryotic translation initiation factor 3 subunit F	128	114	reactome	NICD traffics to nucleus	13	2	22938, 4851	Predicted	0.00866864	0.0316978
O00303	EIF3F	8665	eukaryotic translation initiation factor 3 subunit F	128	114	reactome	Notch-HLH transcription pathway	13	2	22938, 4851	Predicted	0.00866864	0.0316978
O00303	EIF3F	8665	eukaryotic translation initiation factor 3 subunit F	128	114	wikipathways	Notch Signaling Pathway	106	5	22938, 1840, 4851	Predicted	0.00623158	0.0246293
O00303	EIF3F	8665	eukaryotic translation initiation factor 3 subunit F	128	114	kegg	Herpes simplex infection	184	7	3190, 7189, 1457, 1459, 1460, 9641, 1965	Predicted	0.0041727	0.018007
O00303	EIF3F	8665	eukaryotic translation initiation factor 3 subunit F	128	114	kegg	Measles	134	8	7189, 1457, 1459, 1460, 8667, 9641, 896, 1965	Predicted	0.00011157	0.000850013
O00303	EIF3F	8665	eukaryotic translation initiation factor 3 subunit F	128	114	reactome	TRAF6 mediated IRF7 activation	17	2	7189, 9641	Predicted	0.0146874	0.0469416
O00303	EIF3F	8665	eukaryotic translation initiation factor 3 subunit F	128	114	pid	Validated targets of C-MYC transcriptional activation	81	4	10075, 1981, 1977, 1965	Predicted	0.0121331	0.0407886
O00303	EIF3F	8665	eukaryotic translation initiation factor 3 subunit F	128	114	biocarta	mtor signaling pathway	25	8	1981, 8661, 2475, 1977, 6198, 1975, 7248, 6194	Predicted	1.56661e-10	3.72653e-09
O00303	EIF3F	8665	eukaryotic translation initiation factor 3 subunit F	128	114	ipavs	Cardiac_Hypertrophy	346	11	1981, 1956, 9470, 10014, 2475, 1977, 6198, 8837, 1975, 7248, 6194	Predicted	0.00147831	0.00775491
O00303	EIF3F	8665	eukaryotic translation initiation factor 3 subunit F	128	114	kegg	mTOR signaling pathway	60	7	9470, 2475, 1977, 6198, 1975, 7248, 6194	Predicted	3.90372e-06	4.32069e-05
O00303	EIF3F	8665	eukaryotic translation initiation factor 3 subunit F	128	114	reactome	Deadenylation-dependent mRNA decay	49	5	1981, 1977, 1975, 1974, 9924	Predicted	0.000192517	0.00136668
O00303	EIF3F	8665	eukaryotic translation initiation factor 3 subunit F	128	114	reactome	Deadenylation of mRNA	23	5	1981, 1977, 1975, 1974, 9924	Predicted	4.2675e-06	4.6814e-05
O00303	EIF3F	8665	eukaryotic translation initiation factor 3 subunit F	128	114	reactome	mTOR signalling	39	7	1981, 2475, 1977, 6198, 1975, 7248, 6194	Predicted	1.88088e-07	2.73151e-06
O00303	EIF3F	8665	eukaryotic translation initiation factor 3 subunit F	128	114	reactome	mTORC1-mediated signalling	22	6	1981, 2475, 1977, 6198, 1975, 6194	Predicted	1.01209e-07	1.54419e-06
O00303	EIF3F	8665	eukaryotic translation initiation factor 3 subunit F	128	114	reactome	PI3K Cascade	79	7	1981, 2475, 1977, 6198, 1975, 7248, 6194	Predicted	2.46684e-05	0.000224976
O00303	EIF3F	8665	eukaryotic translation initiation factor 3 subunit F	128	114	reactome	PKB-mediated events	40	7	1981, 2475, 1977, 6198, 1975, 7248, 6194	Predicted	2.25926e-07	3.23092e-06
O00303	EIF3F	8665	eukaryotic translation initiation factor 3 subunit F	128	114	spike	Apoptosis	72	6	1981, 8669, 8837, 1982, 1975, 8672	Predicted	0.000135471	0.00100685
O00303	EIF3F	8665	eukaryotic translation initiation factor 3 subunit F	128	114	spike	Caspases Cascade	78	6	1981, 8669, 8837, 1982, 1975, 8672	Predicted	0.000211105	0.00147959
O00303	EIF3F	8665	eukaryotic translation initiation factor 3 subunit F	128	114	wikipathways	Interferon type I signaling pathways	54	5	2475, 1977, 6198, 1975, 6194	Predicted	0.000305622	0.00203644
O00303	EIF3F	8665	eukaryotic translation initiation factor 3 subunit F	128	114	biocarta	agrin in postsynaptic differentiation	47	3	1956, 1756, 5058	Predicted	0.0148551	0.0473262
O00303	EIF3F	8665	eukaryotic translation initiation factor 3 subunit F	128	114	kegg	Adherens junction	73	5	1457, 7414, 1459, 1460, 1956	Predicted	0.00122981	0.00665188
O00303	EIF3F	8665	eukaryotic translation initiation factor 3 subunit F	128	114	kegg	ErbB signaling pathway	87	4	1956, 2475, 6198, 5058	Predicted	0.015441	0.0486754
O00303	EIF3F	8665	eukaryotic translation initiation factor 3 subunit F	128	114	kegg	HIF-1 signaling pathway	103	6	1956, 9470, 2475, 1977, 6198, 6194	Predicted	0.000940754	0.00531471
O00303	EIF3F	8665	eukaryotic translation initiation factor 3 subunit F	128	114	netpath	Leptin	62	4	1956, 1977, 6198, 6194	Predicted	0.0047693	0.0200033
O00303	EIF3F	8665	eukaryotic translation initiation factor 3 subunit F	128	114	pid	EGFR-dependent Endothelin signaling events	9	2	1956, 2475	Predicted	0.00411766	0.0178138
O00303	EIF3F	8665	eukaryotic translation initiation factor 3 subunit F	128	114	pid	Regulation of Telomerase	68	5	1956, 1736, 2475, 6198, 7531	Predicted	0.000891489	0.00507698
O00303	EIF3F	8665	eukaryotic translation initiation factor 3 subunit F	128	114	reactome	L1CAM interactions	98	5	1457, 1459, 1460, 1956, 5058	Predicted	0.00447519	0.0190246
O00303	EIF3F	8665	eukaryotic translation initiation factor 3 subunit F	128	114	reactome	Signal transduction by L1	22	5	1457, 1459, 1460, 1956, 5058	Predicted	3.36928e-06	3.78295e-05
O00303	EIF3F	8665	eukaryotic translation initiation factor 3 subunit F	128	114	smpdb	Cetuximab Action Pathway	1	1	1956	Predicted	0.0110166	0.0379435
O00303	EIF3F	8665	eukaryotic translation initiation factor 3 subunit F	128	114	smpdb	Gefitinib Action Pathway	1	1	1956	Predicted	0.0110166	0.0379435
O00303	EIF3F	8665	eukaryotic translation initiation factor 3 subunit F	128	114	smpdb	Panitumumab Action Pathway	1	1	1956	Predicted	0.0110166	0.0379435
O00303	EIF3F	8665	eukaryotic translation initiation factor 3 subunit F	128	114	smpdb	Trastuzumab Action Pathway	1	1	1956	Predicted	0.0110166	0.0379435
O00303	EIF3F	8665	eukaryotic translation initiation factor 3 subunit F	128	114	spike	RAS signaling and tumorigenesis	87	4	7414, 1956, 2475, 5058	Predicted	0.015441	0.0486754
O00303	EIF3F	8665	eukaryotic translation initiation factor 3 subunit F	128	114	ipavs	beta3_integrin_mediated_Ub_for_NFkB_activation_Proteins	16	3	1457, 1459, 1460	Predicted	0.000656836	0.00392279
O00303	EIF3F	8665	eukaryotic translation initiation factor 3 subunit F	128	114	kegg	NF-kappa B signaling pathway	91	6	7189, 1457, 3383, 1459, 1460, 8837	Predicted	0.000487943	0.00304507
O00303	EIF3F	8665	eukaryotic translation initiation factor 3 subunit F	128	114	kegg	Ribosome biogenesis in eukaryotes	76	5	1457, 1459, 1460, 1736, 2091	Predicted	0.00147366	0.00773446
O00303	EIF3F	8665	eukaryotic translation initiation factor 3 subunit F	128	114	pid	Presenilin action in Notch and Wnt signaling	46	3	1457, 1840, 4851	Predicted	0.0140174	0.0453285
O00303	EIF3F	8665	eukaryotic translation initiation factor 3 subunit F	128	114	reactome	Condensation of Prometaphase Chromosomes	12	3	1457, 1459, 1460	Predicted	0.000266476	0.0018108
O00303	EIF3F	8665	eukaryotic translation initiation factor 3 subunit F	128	114	reactome	WNT mediated activation of DVL	9	3	1457, 1459, 1460	Predicted	0.000104234	0.000800767
O00303	EIF3F	8665	eukaryotic translation initiation factor 3 subunit F	128	114	wikipathways	BDNF signaling pathway	144	7	7189, 1457, 2475, 1977, 6198, 1965, 6194	Predicted	0.00103992	0.00578119
O00303	EIF3F	8665	eukaryotic translation initiation factor 3 subunit F	128	114	kegg	Viral myocarditis	58	5	1981, 3383, 1982, 8672, 1756	Predicted	0.000427601	0.00271804
O00303	EIF3F	8665	eukaryotic translation initiation factor 3 subunit F	128	114	wikipathways	Interleukin-11 Signaling Pathway	44	3	3383, 6198, 6194	Predicted	0.0124248	0.0415181
O00303	EIF3F	8665	eukaryotic translation initiation factor 3 subunit F	128	114	biocarta	skeletal muscle hypertrophy is regulated via akt-mtor pathway	25	6	1981, 2475, 1977, 6198, 1965, 6194	Predicted	2.33847e-07	3.33464e-06
O00303	EIF3F	8665	eukaryotic translation initiation factor 3 subunit F	128	114	kegg	Insulin signaling pathway	140	6	9470, 2475, 1977, 6198, 7248, 6194	Predicted	0.00444754	0.0189349
O00303	EIF3F	8665	eukaryotic translation initiation factor 3 subunit F	128	114	netpath	IL2	76	7	6461, 2475, 8662, 1977, 6198, 6446, 6194	Predicted	1.91165e-05	0.00017936
O00303	EIF3F	8665	eukaryotic translation initiation factor 3 subunit F	128	114	pid	IL2 signaling events mediated by PI3K	37	4	8661, 2475, 6198, 6194	Predicted	0.000697117	0.00412577
O00303	EIF3F	8665	eukaryotic translation initiation factor 3 subunit F	128	114	signor	MTOR	22	4	2475, 1977, 6198, 6194	Predicted	8.76872e-05	0.00068846
O00303	EIF3F	8665	eukaryotic translation initiation factor 3 subunit F	128	114	spike	DAPk family	42	3	2475, 6198, 6194	Predicted	0.010942	0.0377732
O00303	EIF3F	8665	eukaryotic translation initiation factor 3 subunit F	128	114	wikipathways	FSH signaling pathway	27	4	2475, 6198, 6446, 6194	Predicted	0.000201629	0.00142167
O00303	EIF3F	8665	eukaryotic translation initiation factor 3 subunit F	128	114	wikipathways	Leptin signaling pathway	76	4	2475, 1977, 6198, 6194	Predicted	0.00975511	0.0346541
O00303	EIF3F	8665	eukaryotic translation initiation factor 3 subunit F	128	114	wikipathways	TSH signaling pathway	66	4	2475, 6198, 896, 6194	Predicted	0.00595844	0.0237981
O00303	EIF3F	8665	eukaryotic translation initiation factor 3 subunit F	128	114	pid	Insulin Pathway	45	3	6198, 10640, 6446	Predicted	0.0132073	0.0434222
O00303	EIF3F	8665	eukaryotic translation initiation factor 3 subunit F	128	114	reactome	Antiviral mechanism by IFN-stimulated genes	31	6	1981, 9470, 1977, 1982, 8672, 1974	Predicted	9.21259e-07	1.1674e-05
O00303	EIF3F	8665	eukaryotic translation initiation factor 3 subunit F	128	114	reactome	Interferon Signaling	68	6	1981, 9470, 1977, 1982, 8672, 1974	Predicted	9.83533e-05	0.000761221
O00303	EIF3F	8665	eukaryotic translation initiation factor 3 subunit F	128	114	reactome	ISG15 antiviral mechanism	31	6	1981, 9470, 1977, 1982, 8672, 1974	Predicted	9.21259e-07	1.1674e-05
O00303	EIF3F	8665	eukaryotic translation initiation factor 3 subunit F	128	114	biocarta	eukaryotic protein translation	15	8	1981, 8661, 1977, 1982, 8672, 1974, 10209, 1965	Predicted	1.0214e-12	3.20575e-11
O00303	EIF3F	8665	eukaryotic translation initiation factor 3 subunit F	128	114	biocarta	internal ribosome entry pathway	18	5	1981, 8661, 1977, 1982, 8672	Predicted	1.13549e-06	1.41259e-05
O00303	EIF3F	8665	eukaryotic translation initiation factor 3 subunit F	128	114	biocarta	regulation of eif-4e and p70s6 kinase	25	4	1981, 2475, 1977, 6198	Predicted	0.000147823	0.00108621
O00303	EIF3F	8665	eukaryotic translation initiation factor 3 subunit F	128	114	smpdb	Leucine Stimulation on Insulin Signaling	15	4	2475, 1977, 6198, 7248	Predicted	1.7367e-05	0.000164715
O00303	EIF3F	8665	eukaryotic translation initiation factor 3 subunit F	128	114	biocarta	il-2 receptor beta chain in t cell activation	47	3	8900, 6198, 896	Predicted	0.0148551	0.0473262
O00303	EIF3F	8665	eukaryotic translation initiation factor 3 subunit F	128	114	wikipathways	AMPK Signaling	67	4	8900, 2475, 6198, 7248	Predicted	0.00628386	0.0247882
O00303	EIF3F	8665	eukaryotic translation initiation factor 3 subunit F	128	114	spike	Autophagy	64	4	7189, 2475, 8837, 7248	Predicted	0.00534173	0.0218692
O00303	EIF3F	8665	eukaryotic translation initiation factor 3 subunit F	128	114	wikipathways	Polycystic Kidney Disease Pathway	17	2	2475, 7248	Predicted	0.0146874	0.0469416
O00303	EIF3F	8665	eukaryotic translation initiation factor 3 subunit F	128	114	wikipathways	TOR Signaling	34	3	2475, 6198, 7248	Predicted	0.00607781	0.024169
O00303	EIF3F	8665	eukaryotic translation initiation factor 3 subunit F	128	114	humancyc	terminal O-glycans residues modification	13	2	984, 728642	Predicted	0.00866864	0.0316978
O00303	EIF3F	8665	eukaryotic translation initiation factor 3 subunit F	128	114	uniprot	Pathways zymosterol from lanosterol step 3 6	1	1	6307	Predicted	0.0110166	0.0379435
O00476	SLC17A3	10786	solute carrier family 17 (organic anion transporter), member 3	0	0	pharmgkb	Uricosurics Pathway, Pharmacodynamics	0	0	n/a	Known.Member	n/a	n/a
O00476	SLC17A3	10786	solute carrier family 17 (organic anion transporter), member 3	0	0	reactome	Stimuli-sensing channels	0	0	n/a	Known.Member	n/a	n/a
O00476	SLC17A3	10786	solute carrier family 17 (organic anion transporter), member 3	0	0	reactome	Ion channel transport	0	0	n/a	Known.Member	n/a	n/a
O00476	SLC17A3	10786	solute carrier family 17 (organic anion transporter), member 3	0	0	reactome	Transmembrane transport of small molecules	0	0	n/a	Known.Member	n/a	n/a
O14645	DNALI1	7802	dynein, axonemal, light intermediate chain 1	12	10	reactome	Developmental Biology	582	4	6477, 55588, 4684, 219541	Predicted	0.00158366	0.00820773
O14645	DNALI1	7802	dynein, axonemal, light intermediate chain 1	12	10	reactome	Transcriptional regulation of white adipocyte differentiation	44	2	55588, 219541	Predicted	0.000778137	0.00452741
O14645	DNALI1	7802	dynein, axonemal, light intermediate chain 1	12	10	biocarta	generation of amyloid b-peptide by ps1	4	1	351	Predicted	0.00386044	0.0169338
O14645	DNALI1	7802	dynein, axonemal, light intermediate chain 1	12	10	biocarta	platelet amyloid precursor protein pathway	6	1	351	Predicted	0.00578563	0.0232826
O14645	DNALI1	7802	dynein, axonemal, light intermediate chain 1	12	10	netpath	EGFR1	452	3	351, 2059, 3064	Predicted	0.00789464	0.0295194
O14645	DNALI1	7802	dynein, axonemal, light intermediate chain 1	12	10	reactome	Advanced glycosylation endproduct receptor signaling	13	1	351	Predicted	0.0124974	0.0416981
O14645	DNALI1	7802	dynein, axonemal, light intermediate chain 1	12	10	reactome	DEx/H-box helicases activate type I IFN and inflammatory cytokines production	13	1	351	Predicted	0.0124974	0.0416981
O14645	DNALI1	7802	dynein, axonemal, light intermediate chain 1	12	10	reactome	Formyl peptide receptors bind formyl peptides and many other ligands	9	1	351	Predicted	0.00866713	0.0316978
O14645	DNALI1	7802	dynein, axonemal, light intermediate chain 1	12	10	wikipathways	Integrated Pancreatic Cancer Pathway	169	2	351, 7031	Predicted	0.0109476	0.0377877
O14645	DNALI1	7802	dynein, axonemal, light intermediate chain 1	12	10	biocarta	trefoil factors initiate mucosal healing	37	2	7031, 7033	Predicted	0.000549803	0.00337232
O14645	DNALI1	7802	dynein, axonemal, light intermediate chain 1	12	10	biocarta	inhibition of huntingtons disease neurodegeneration by histone deacetylase inhibitors	3	1	3064	Predicted	0.00289659	0.0134564
O14645	DNALI1	7802	dynein, axonemal, light intermediate chain 1	12	10	kegg	Huntington,s disease	192	1	3064	Known.Member	0.170862	0.256404
O14709	ZNF197	10168	zinc finger protein 197	75	51	biocarta	hypoxia-inducible factor in the cardivascular system	16	2	3091, 7428	Predicted	0.00273441	0.0128378
O14709	ZNF197	10168	zinc finger protein 197	75	51	biocarta	vegf hypoxia and angiogenesis	30	2	3091, 7428	Predicted	0.00948577	0.0339341
O14709	ZNF197	10168	zinc finger protein 197	75	51	kegg	Choline metabolism in cancer	100	3	3091, 23533, 9162	Predicted	0.0130409	0.0430116
O14709	ZNF197	10168	zinc finger protein 197	75	51	kegg	HIF-1 signaling pathway	103	4	3091, 7428, 23533, 112399	Predicted	0.00161575	0.00834698
O14709	ZNF197	10168	zinc finger protein 197	75	51	kegg	Pathways in cancer	398	6	3091, 7428, 23533, 112399, 2034, 4824	Predicted	0.0130097	0.0429343
O14709	ZNF197	10168	zinc finger protein 197	75	51	kegg	Renal cell carcinoma	66	5	3091, 7428, 23533, 112399, 2034	Predicted	1.69477e-05	0.00016119
O14709	ZNF197	10168	zinc finger protein 197	75	51	pid	Hypoxic and oxygen homeostasis regulation of HIF-1-alpha	19	4	3091, 7428, 55662, 112399	Predicted	1.92078e-06	2.27667e-05
O14709	ZNF197	10168	zinc finger protein 197	75	51	reactome	Cellular response to hypoxia	20	5	3091, 7428, 55662, 112399, 2034	Predicted	3.48716e-08	5.77358e-07
O14709	ZNF197	10168	zinc finger protein 197	75	51	reactome	Cellular responses to stress	364	7	3091, 3315, 7428, 55662, 112399, 2034, 7531	Predicted	0.00191711	0.00961836
O14709	ZNF197	10168	zinc finger protein 197	75	51	reactome	Oxygen-dependent asparagine hydroxylation of Hypoxia-inducible Factor Alpha	3	3	3091, 55662, 2034	Predicted	1.12796e-07	1.70614e-06
O14709	ZNF197	10168	zinc finger protein 197	75	51	reactome	Oxygen-dependent proline hydroxylation of Hypoxia-inducible Factor Alpha	18	4	3091, 7428, 112399, 2034	Predicted	1.52193e-06	1.8432e-05
O14709	ZNF197	10168	zinc finger protein 197	75	51	reactome	Regulation of gene expression by Hypoxia-inducible Factor	4	2	3091, 2034	Predicted	0.000141995	0.00104892
O14709	ZNF197	10168	zinc finger protein 197	75	51	reactome	Regulation of Hypoxia-inducible Factor (HIF) by oxygen	20	5	3091, 7428, 55662, 112399, 2034	Predicted	3.48716e-08	5.77358e-07
O14709	ZNF197	10168	zinc finger protein 197	75	51	stke	Hypoxia-Inducible Factor 1 (HIF-1) Pathway	90	3	3091, 7428, 55662	Predicted	0.00980544	0.0347983
O14709	ZNF197	10168	zinc finger protein 197	75	51	pid	p38 signaling mediated by MAPKAP kinases	21	2	3315, 7531	Predicted	0.00471054	0.0198031
O14709	ZNF197	10168	zinc finger protein 197	75	51	reactome	MAPK6/MAPK4 signaling	37	2	3315, 8997	Predicted	0.0142083	0.0457994
O14709	ZNF197	10168	zinc finger protein 197	75	51	pid	Lissencephaly gene (LIS1) in neuronal migration and development	31	4	81565, 1778, 5048, 7531	Predicted	1.49269e-05	0.000143862
O14709	ZNF197	10168	zinc finger protein 197	75	51	reactome	Anchoring of the basal body to the plasma membrane	89	3	1778, 5048, 7531	Predicted	0.00951122	0.0340081
O14709	ZNF197	10168	zinc finger protein 197	75	51	reactome	Assembly of the primary cilium	179	4	11127, 1778, 5048, 7531	Predicted	0.0114962	0.0392251
O14709	ZNF197	10168	zinc finger protein 197	75	51	reactome	Cell Cycle	498	7	81565, 54069, 1063, 1778, 5048, 7531, 8924	Predicted	0.0105691	0.0368157
O14709	ZNF197	10168	zinc finger protein 197	75	51	reactome	Centrosome maturation	72	3	1778, 5048, 7531	Predicted	0.00529592	0.0217203
O14709	ZNF197	10168	zinc finger protein 197	75	51	reactome	G2/M Transition	114	4	1063, 1778, 5048, 7531	Predicted	0.00234362	0.0113251
O14709	ZNF197	10168	zinc finger protein 197	75	51	reactome	Loss of Nlp from mitotic centrosomes	62	3	1778, 5048, 7531	Predicted	0.00347622	0.015567
O14709	ZNF197	10168	zinc finger protein 197	75	51	reactome	Loss of proteins required for interphase microtubule organizationfrom the centrosome	62	3	1778, 5048, 7531	Predicted	0.00347622	0.015567
O14709	ZNF197	10168	zinc finger protein 197	75	51	reactome	Mitotic G2-G2/M phases	116	4	1063, 1778, 5048, 7531	Predicted	0.00249671	0.011931
O14709	ZNF197	10168	zinc finger protein 197	75	51	reactome	Recruitment of mitotic centrosome proteins and complexes	72	3	1778, 5048, 7531	Predicted	0.00529592	0.0217203
O14709	ZNF197	10168	zinc finger protein 197	75	51	reactome	Regulation of PLK1 Activity at G2/M Transition	80	3	1778, 5048, 7531	Predicted	0.00709738	0.0272156
O14709	ZNF197	10168	zinc finger protein 197	75	51	reactome	Translocation of GLUT4 to the plasma membrane	34	2	11127, 7531	Predicted	0.0120811	0.0406877
O14709	ZNF197	10168	zinc finger protein 197	75	51	pid	HIF-2-alpha transcription factor network	35	4	7428, 55662, 112399, 2034	Predicted	2.44811e-05	0.00022344
O14709	ZNF197	10168	zinc finger protein 197	75	51	spike	Response to DSB	16	2	10155, 8924	Predicted	0.00273441	0.0128378
O14709	ZNF197	10168	zinc finger protein 197	75	51	reactome	Striated Muscle Contraction	35	2	88, 4625	Predicted	0.0127732	0.0423554
O14709	ZNF197	10168	zinc finger protein 197	75	51	reactome	NCAM1 interactions	37	2	64096, 1292	Predicted	0.0142083	0.0457994
O14709	ZNF197	10168	zinc finger protein 197	75	51	reactome	Resolution of Sister Chromatid Cohesion	100	3	81565, 1063, 5048	Predicted	0.0130409	0.0430116
O14709	ZNF197	10168	zinc finger protein 197	75	51	biocarta	lissencephaly gene (lis1) in neuronal migration and development	20	2	81565, 5048	Predicted	0.00427533	0.018355
O14709	ZNF197	10168	zinc finger protein 197	75	51	pid	Aurora A signaling	31	2	81565, 10460	Predicted	0.0101082	0.0355902
O14709	ZNF197	10168	zinc finger protein 197	75	51	biocarta	hypoxia-inducible factor in the cardivascular system	16	2	3091, 7428	Predicted	0.00273441	0.0128378
O14709	ZNF197	10168	zinc finger protein 197	75	51	biocarta	vegf hypoxia and angiogenesis	30	2	3091, 7428	Predicted	0.00948577	0.0339341
O14709	ZNF197	10168	zinc finger protein 197	75	51	kegg	Choline metabolism in cancer	100	3	3091, 23533, 9162	Predicted	0.0130409	0.0430116
O14709	ZNF197	10168	zinc finger protein 197	75	51	kegg	HIF-1 signaling pathway	103	4	3091, 7428, 23533, 112399	Predicted	0.00161575	0.00834698
O14709	ZNF197	10168	zinc finger protein 197	75	51	kegg	Pathways in cancer	398	6	3091, 7428, 23533, 112399, 2034, 4824	Predicted	0.0130097	0.0429343
O14709	ZNF197	10168	zinc finger protein 197	75	51	kegg	Renal cell carcinoma	66	5	3091, 7428, 23533, 112399, 2034	Predicted	1.69477e-05	0.00016119
O14709	ZNF197	10168	zinc finger protein 197	75	51	pid	Hypoxic and oxygen homeostasis regulation of HIF-1-alpha	19	4	3091, 7428, 55662, 112399	Predicted	1.92078e-06	2.27667e-05
O14709	ZNF197	10168	zinc finger protein 197	75	51	reactome	Cellular response to hypoxia	20	5	3091, 7428, 55662, 112399, 2034	Predicted	3.48716e-08	5.77358e-07
O14709	ZNF197	10168	zinc finger protein 197	75	51	reactome	Cellular responses to stress	364	7	3091, 3315, 7428, 55662, 112399, 2034, 7531	Predicted	0.00191711	0.00961836
O14709	ZNF197	10168	zinc finger protein 197	75	51	reactome	Oxygen-dependent asparagine hydroxylation of Hypoxia-inducible Factor Alpha	3	3	3091, 55662, 2034	Predicted	1.12796e-07	1.70614e-06
O14709	ZNF197	10168	zinc finger protein 197	75	51	reactome	Oxygen-dependent proline hydroxylation of Hypoxia-inducible Factor Alpha	18	4	3091, 7428, 112399, 2034	Predicted	1.52193e-06	1.8432e-05
O14709	ZNF197	10168	zinc finger protein 197	75	51	reactome	Regulation of gene expression by Hypoxia-inducible Factor	4	2	3091, 2034	Predicted	0.000141995	0.00104892
O14709	ZNF197	10168	zinc finger protein 197	75	51	reactome	Regulation of Hypoxia-inducible Factor (HIF) by oxygen	20	5	3091, 7428, 55662, 112399, 2034	Predicted	3.48716e-08	5.77358e-07
O14709	ZNF197	10168	zinc finger protein 197	75	51	stke	Hypoxia-Inducible Factor 1 (HIF-1) Pathway	90	3	3091, 7428, 55662	Predicted	0.00980544	0.0347983
O14709	ZNF197	10168	zinc finger protein 197	75	51	pid	p38 signaling mediated by MAPKAP kinases	21	2	3315, 7531	Predicted	0.00471054	0.0198031
O14709	ZNF197	10168	zinc finger protein 197	75	51	reactome	MAPK6/MAPK4 signaling	37	2	3315, 8997	Predicted	0.0142083	0.0457994
O14709	ZNF197	10168	zinc finger protein 197	75	51	pid	Lissencephaly gene (LIS1) in neuronal migration and development	31	4	81565, 1778, 5048, 7531	Predicted	1.49269e-05	0.000143862
O14709	ZNF197	10168	zinc finger protein 197	75	51	reactome	Anchoring of the basal body to the plasma membrane	89	3	1778, 5048, 7531	Predicted	0.00951122	0.0340081
O14709	ZNF197	10168	zinc finger protein 197	75	51	reactome	Assembly of the primary cilium	179	4	11127, 1778, 5048, 7531	Predicted	0.0114962	0.0392251
O14709	ZNF197	10168	zinc finger protein 197	75	51	reactome	Cell Cycle	498	7	81565, 54069, 1063, 1778, 5048, 7531, 8924	Predicted	0.0105691	0.0368157
O14709	ZNF197	10168	zinc finger protein 197	75	51	reactome	Centrosome maturation	72	3	1778, 5048, 7531	Predicted	0.00529592	0.0217203
O14709	ZNF197	10168	zinc finger protein 197	75	51	reactome	G2/M Transition	114	4	1063, 1778, 5048, 7531	Predicted	0.00234362	0.0113251
O14709	ZNF197	10168	zinc finger protein 197	75	51	reactome	Loss of Nlp from mitotic centrosomes	62	3	1778, 5048, 7531	Predicted	0.00347622	0.015567
O14709	ZNF197	10168	zinc finger protein 197	75	51	reactome	Loss of proteins required for interphase microtubule organizationfrom the centrosome	62	3	1778, 5048, 7531	Predicted	0.00347622	0.015567
O14709	ZNF197	10168	zinc finger protein 197	75	51	reactome	Mitotic G2-G2/M phases	116	4	1063, 1778, 5048, 7531	Predicted	0.00249671	0.011931
O14709	ZNF197	10168	zinc finger protein 197	75	51	reactome	Recruitment of mitotic centrosome proteins and complexes	72	3	1778, 5048, 7531	Predicted	0.00529592	0.0217203
O14709	ZNF197	10168	zinc finger protein 197	75	51	reactome	Regulation of PLK1 Activity at G2/M Transition	80	3	1778, 5048, 7531	Predicted	0.00709738	0.0272156
O14709	ZNF197	10168	zinc finger protein 197	75	51	reactome	Translocation of GLUT4 to the plasma membrane	34	2	11127, 7531	Predicted	0.0120811	0.0406877
O14709	ZNF197	10168	zinc finger protein 197	75	51	pid	HIF-2-alpha transcription factor network	35	4	7428, 55662, 112399, 2034	Predicted	2.44811e-05	0.00022344
O14709	ZNF197	10168	zinc finger protein 197	75	51	spike	Response to DSB	16	2	10155, 8924	Predicted	0.00273441	0.0128378
O14709	ZNF197	10168	zinc finger protein 197	75	51	reactome	Striated Muscle Contraction	35	2	88, 4625	Predicted	0.0127732	0.0423554
O14709	ZNF197	10168	zinc finger protein 197	75	51	reactome	NCAM1 interactions	37	2	64096, 1292	Predicted	0.0142083	0.0457994
O14709	ZNF197	10168	zinc finger protein 197	75	51	reactome	Resolution of Sister Chromatid Cohesion	100	3	81565, 1063, 5048	Predicted	0.0130409	0.0430116
O14709	ZNF197	10168	zinc finger protein 197	75	51	biocarta	lissencephaly gene (lis1) in neuronal migration and development	20	2	81565, 5048	Predicted	0.00427533	0.018355
O14709	ZNF197	10168	zinc finger protein 197	75	51	pid	Aurora A signaling	31	2	81565, 10460	Predicted	0.0101082	0.0355902
O14709	ZNF197	10168	zinc finger protein 197	75	51	reactome	Gene Expression	1195	8	10155, 3315, 10520, 79595, 7531, 7556, 7565, 7773	Known.Member	0.230891	0.316692
O14709	ZNF197	10168	zinc finger protein 197	75	51	reactome	Generic Transcription Pathway	539	6	10155, 10520, 7531, 7556, 7565, 7773	Known.Member	0.048033	0.108297
O14709	ZNF197	10168	zinc finger protein 197	75	51	reactome	Gene Expression	1195	8	10155, 3315, 10520, 79595, 7531, 7556, 7565, 7773	Known.Member	0.230891	0.316692
O14709	ZNF197	10168	zinc finger protein 197	75	51	reactome	Generic Transcription Pathway	539	6	10155, 10520, 7531, 7556, 7565, 7773	Known.Member	0.048033	0.108297
O14841	OPLAH	26873	5-oxoprolinase (ATP-hydrolysing)	12	11	netpath	AndrogenReceptor	143	2	3308, 3276	Predicted	0.00961161	0.0342729
O14841	OPLAH	26873	5-oxoprolinase (ATP-hydrolysing)	12	11	pharmgkb	Glucocorticoid Pathway (Peripheral Tissue), Pharmacodynamics	9	1	3308	Predicted	0.00953016	0.0340537
O14841	OPLAH	26873	5-oxoprolinase (ATP-hydrolysing)	12	11	reactome	Cellular response to heat stress	98	3	3308, 7531, 3337	Predicted	0.000128626	0.000962186
O14841	OPLAH	26873	5-oxoprolinase (ATP-hydrolysing)	12	11	reactome	Cellular responses to stress	364	3	3308, 7531, 3337	Predicted	0.00577009	0.0232485
O14841	OPLAH	26873	5-oxoprolinase (ATP-hydrolysing)	12	11	reactome	Regulation of HSF1-mediated heat shock response	80	3	3308, 7531, 3337	Predicted	7.02139e-05	0.000566666
O14841	OPLAH	26873	5-oxoprolinase (ATP-hydrolysing)	12	11	wikipathways	Parkin-Ubiquitin Proteasomal System pathway	72	2	3308, 10213	Predicted	0.00252143	0.0120224
O14841	OPLAH	26873	5-oxoprolinase (ATP-hydrolysing)	12	11	kegg	Protein processing in endoplasmic reticulum	168	2	10294, 3337	Predicted	0.0130888	0.043116
O14841	OPLAH	26873	5-oxoprolinase (ATP-hydrolysing)	12	11	reactome	Assembly of the primary cilium	179	2	7531, 10576	Predicted	0.0147699	0.0471373
O14841	OPLAH	26873	5-oxoprolinase (ATP-hydrolysing)	12	11	reactome	Folding of actin by CCT/TriC	9	1	10576	Predicted	0.00953016	0.0340537
O14841	OPLAH	26873	5-oxoprolinase (ATP-hydrolysing)	12	11	biocarta	btg family proteins and cell cycle regulation	9	1	3276	Predicted	0.00953016	0.0340537
O14841	OPLAH	26873	5-oxoprolinase (ATP-hydrolysing)	12	11	kegg	Glucagon signaling pathway	102	2	5224, 3276	Predicted	0.00499368	0.0207467
O14841	OPLAH	26873	5-oxoprolinase (ATP-hydrolysing)	12	11	reactome	Activation of BAD and translocation to mitochondria	15	1	7531	Predicted	0.0158376	0.0496034
O14841	OPLAH	26873	5-oxoprolinase (ATP-hydrolysing)	12	11	reactome	Chk1/Chk2(Cds1) mediated inactivation of Cyclin B:Cdk1 complex	12	1	7531	Predicted	0.0126885	0.0421705
O14841	OPLAH	26873	5-oxoprolinase (ATP-hydrolysing)	12	11	reactome	NADE modulates death signalling	6	1	7531	Predicted	0.00636265	0.0250286
O14841	OPLAH	26873	5-oxoprolinase (ATP-hydrolysing)	12	11	systems.biology.org	hepatocyte_v2 9	418	3	2710, 5224, 7531	Predicted	0.00847366	0.0311724
O14841	OPLAH	26873	5-oxoprolinase (ATP-hydrolysing)	12	11	humancyc	glycerol degradation	5	1	2710	Predicted	0.00530477	0.0217456
O14841	OPLAH	26873	5-oxoprolinase (ATP-hydrolysing)	12	11	smpdb	D-glyceric acidura	13	1	2710	Predicted	0.0137392	0.0447023
O14841	OPLAH	26873	5-oxoprolinase (ATP-hydrolysing)	12	11	smpdb	Familial lipoprotein lipase deficiency	13	1	2710	Predicted	0.0137392	0.0447023
O14841	OPLAH	26873	5-oxoprolinase (ATP-hydrolysing)	12	11	smpdb	Glycerol Kinase Deficiency	13	1	2710	Predicted	0.0137392	0.0447023
O14841	OPLAH	26873	5-oxoprolinase (ATP-hydrolysing)	12	11	smpdb	Glycerolipid Metabolism	13	1	2710	Predicted	0.0137392	0.0447023
O14841	OPLAH	26873	5-oxoprolinase (ATP-hydrolysing)	12	11	uniprot	Pathways glycerol degradation via glycerol kinase pathway	4	1	2710	Predicted	0.00424587	0.0182667
O14841	OPLAH	26873	5-oxoprolinase (ATP-hydrolysing)	12	11	uniprot	Pathways Polyol metabolism	9	1	2710	Predicted	0.00953016	0.0340537
O14841	OPLAH	26873	5-oxoprolinase (ATP-hydrolysing)	12	11	uniprot	Pathways sn glycerol 3 phosphate from glycerol step 1 1	3	1	2710	Predicted	0.00318594	0.0145111
O14841	OPLAH	26873	5-oxoprolinase (ATP-hydrolysing)	12	11	humancyc	Rapoport-Luebering glycolytic shunt	4	1	5224	Predicted	0.00424587	0.0182667
O14841	OPLAH	26873	5-oxoprolinase (ATP-hydrolysing)	12	11	smpdb	Fanconi-bickel syndrome	15	1	5224	Predicted	0.0158376	0.0496034
O14841	OPLAH	26873	5-oxoprolinase (ATP-hydrolysing)	12	11	smpdb	Glycogenosis, Type VII Tarui disease	15	1	5224	Predicted	0.0158376	0.0496034
O14841	OPLAH	26873	5-oxoprolinase (ATP-hydrolysing)	12	11	smpdb	Glycolysis	15	1	5224	Predicted	0.0158376	0.0496034
O14841	OPLAH	26873	5-oxoprolinase (ATP-hydrolysing)	12	11	reactome	Metabolism	1465	3	2710, 498, 5224	Known.Member	0.195979	0.282078
O14841	OPLAH	26873	5-oxoprolinase (ATP-hydrolysing)	12	11	kegg	Glutathione metabolism	0	0	n/a	Known.Member	n/a	n/a
O14841	OPLAH	26873	5-oxoprolinase (ATP-hydrolysing)	12	11	smpdb	Gamma-glutamyl-transpeptidase deficiency	0	0	n/a	Known.Member	n/a	n/a
O14841	OPLAH	26873	5-oxoprolinase (ATP-hydrolysing)	12	11	smpdb	5-oxoprolinase deficiency	0	0	n/a	Known.Member	n/a	n/a
O14841	OPLAH	26873	5-oxoprolinase (ATP-hydrolysing)	12	11	smpdb	Gamma-Glutamyltransferase Deficiency	0	0	n/a	Known.Member	n/a	n/a
O14841	OPLAH	26873	5-oxoprolinase (ATP-hydrolysing)	12	11	smpdb	Glutathione Metabolism	0	0	n/a	Known.Member	n/a	n/a
O14841	OPLAH	26873	5-oxoprolinase (ATP-hydrolysing)	12	11	smpdb	Glutathione Synthetase Deficiency	0	0	n/a	Known.Member	n/a	n/a
O14841	OPLAH	26873	5-oxoprolinase (ATP-hydrolysing)	12	11	smpdb	5-Oxoprolinuria	0	0	n/a	Known.Member	n/a	n/a
O14841	OPLAH	26873	5-oxoprolinase (ATP-hydrolysing)	12	11	wikipathways	Glutathione metabolism	0	0	n/a	Known.Member	n/a	n/a
O14841	OPLAH	26873	5-oxoprolinase (ATP-hydrolysing)	12	11	reactome	Glutathione synthesis and recycling	0	0	n/a	Known.Member	n/a	n/a
O14841	OPLAH	26873	5-oxoprolinase (ATP-hydrolysing)	12	11	reactome	Glutathione conjugation	0	0	n/a	Known.Member	n/a	n/a
O14841	OPLAH	26873	5-oxoprolinase (ATP-hydrolysing)	12	11	reactome	Phase II conjugation	0	0	n/a	Known.Member	n/a	n/a
O14841	OPLAH	26873	5-oxoprolinase (ATP-hydrolysing)	12	11	reactome	Biological oxidations	0	0	n/a	Known.Member	n/a	n/a
O14841	OPLAH	26873	5-oxoprolinase (ATP-hydrolysing)	12	11	humancyc	γ-glutamyl cycle	0	0	n/a	Known.Member	n/a	n/a
O15016	TRIM66	9866	tripartite motif containing 66	6	6	pharmgkb	Glucocorticoid Pathway (Peripheral Tissue), Pharmacodynamics	9	1	8202	Predicted	0.0138187	0.0449024
O15016	TRIM66	9866	tripartite motif containing 66	6	6	reactome	Signal Transduction	2314	2	51592, 8202	Predicted	0.000428971	0.00272562
O15016	TRIM66	9866	tripartite motif containing 66	6	6	wikipathways	miR-targeted genes in lymphocytes - TarBase	404	2	4602, 8202	Predicted	0.000256295	0.00175069
O15016	TRIM66	9866	tripartite motif containing 66	6	6	wikipathways	miR-targeted genes in muscle cell - TarBase	328	1	8202	Predicted	0.0113049	0.0387047
O15016	TRIM66	9866	tripartite motif containing 66	6	6	wikipathways	Nuclear Receptors Meta-Pathway	313	1	8202	Predicted	0.00417619	0.0180187
O15016	TRIM66	9866	tripartite motif containing 66	6	6	wikipathways	Pregnane X Receptor pathway	33	1	8202	Predicted	0.0121316	0.040786
O15016	TRIM66	9866	tripartite motif containing 66	6	6	kegg	HTLV-I infection	259	2	2114, 4602	Predicted	2.28656e-05	0.000210336
O15016	TRIM66	9866	tripartite motif containing 66	6	6	kegg	PI3K-Akt signaling pathway	345	1	4602	Predicted	0.011324	0.0387541
O15016	TRIM66	9866	tripartite motif containing 66	6	6	netpath	Prolactin	68	1	4602	Predicted	0.0133228	0.0437032
O15016	TRIM66	9866	tripartite motif containing 66	6	6	pid	C-MYB transcription factor network	84	2	2114, 4602	Predicted	0.000629417	0.00378265
O15016	TRIM66	9866	tripartite motif containing 66	6	6	reactome	Factors involved in megakaryocyte development and platelet production	114	2	23468, 4602	Predicted	3.4144e-05	0.000300245
O15016	TRIM66	9866	tripartite motif containing 66	6	6	reactome	Hemostasis	491	2	23468, 4602	Predicted	0.000299446	0.00200154
O15016	TRIM66	9866	tripartite motif containing 66	6	6	spike	Hearing and Vision Proteins	185	1	4602	Predicted	0.0128936	0.0426585
O15016	TRIM66	9866	tripartite motif containing 66	6	6	wikipathways	Hematopoietic Stem Cell Differentiation	40	1	4602	Predicted	0.0115656	0.0393481
O15016	TRIM66	9866	tripartite motif containing 66	6	6	pid	Aurora B signaling	41	1	23468	Predicted	0.0109921	0.0378856
O15016	TRIM66	9866	tripartite motif containing 66	6	6	spike	ATM Signaling Network	106	1	10951	Predicted	0.00700284	0.0269156
O15016	TRIM66	9866	tripartite motif containing 66	6	6	reactome	Signaling by TGF-beta Receptor Complex	66	1	51592	Predicted	0.0138947	0.0450391
O15016	TRIM66	9866	tripartite motif containing 66	6	6	netpath	IL2	76	1	2114	Predicted	0.00698247	0.026854
O15016	TRIM66	9866	tripartite motif containing 66	6	6	reactome	Cellular Senescence	179	1	2114	Predicted	0.0152081	0.0481546
O15027	SEC16A	9919	SEC16 homolog A, endoplasmic reticulum export factor	140	131	wikipathways	B Cell Receptor Signaling Pathway	98	8	6464, 1147, 3551, 3608, 4790, 5966, 5970, 8517	Predicted	3.2232e-05	0.00028528
O15027	SEC16A	9919	SEC16 homolog A, endoplasmic reticulum export factor	140	131	inoh	EPO signaling	183	10	1452, 1454, 3654, 4215, 10746, 10971, 1147, 3551, 4217, 8517	Predicted	0.000106224	0.000814308
O15027	SEC16A	9919	SEC16 homolog A, endoplasmic reticulum export factor	140	131	inoh	IL-7 signaling	182	10	1452, 1454, 3654, 4215, 10746, 10971, 1147, 3551, 4217, 8517	Predicted	0.000101497	0.000782602
O15027	SEC16A	9919	SEC16 homolog A, endoplasmic reticulum export factor	140	131	kegg	Epstein-Barr virus infection	200	17	3654, 7186, 7187, 4791, 7185, 10971, 26993, 1147, 3305, 3306, 3312, 3551, 4790, 5717, 5970, 5971, 8517	Predicted	5.02772e-10	1.1135e-08
O15027	SEC16A	9919	SEC16 homolog A, endoplasmic reticulum export factor	140	131	kegg	Hepatitis B	146	7	7124, 10971, 1147, 3551, 4790, 5970, 8517	Predicted	0.00250801	0.0119778
O15027	SEC16A	9919	SEC16 homolog A, endoplasmic reticulum export factor	140	131	kegg	Hippo signaling pathway	153	9	9113, 26524, 1454, 6657, 324, 60485, 10971, 23513, 1857	Predicted	0.000135942	0.00100991
O15027	SEC16A	9919	SEC16 homolog A, endoplasmic reticulum export factor	140	131	kegg	Pathogenic Escherichia coli infection	55	8	3875, 10381, 10382, 10971, 84617, 113457, 203068, 7846	Predicted	3.93199e-07	5.3673e-06
O15027	SEC16A	9919	SEC16 homolog A, endoplasmic reticulum export factor	140	131	kegg	Viral carcinogenesis	206	16	55869, 10013, 7186, 7187, 79885, 4791, 7185, 10971, 23513, 85477, 3018, 4790, 5966, 5970, 8517, 9093	Predicted	6.27464e-09	1.17594e-07
O15027	SEC16A	9919	SEC16 homolog A, endoplasmic reticulum export factor	140	131	netpath	TCR	241	11	7251, 6464, 10971, 203068, 808, 1147, 1213, 3551, 4790, 5970, 7846	Predicted	0.000235993	0.00162963
O15027	SEC16A	9919	SEC16 homolog A, endoplasmic reticulum export factor	140	131	netpath	TNFalpha	234	24	10013, 7124, 7186, 7187, 4791, 4215, 7185, 10746, 10971, 84231, 1147, 2734, 3320, 3551, 4217, 4790, 5202, 5966, 5970, 5971, 6156, 6205, 6601, 8517	Known.and.Predicted	1.29771e-15	5.53529e-14
O15027	SEC16A	9919	SEC16 homolog A, endoplasmic reticulum export factor	140	131	pid	Class I PI3K signaling events mediated by Akt	35	5	10971, 1147, 3320, 4217, 5591	Predicted	7.20818e-05	0.000579833
O15027	SEC16A	9919	SEC16 homolog A, endoplasmic reticulum export factor	140	131	pid	FoxO family signaling	49	5	1452, 1454, 10971, 1147, 3551	Predicted	0.000367475	0.00238753
O15027	SEC16A	9919	SEC16 homolog A, endoplasmic reticulum export factor	140	131	reactome	Cell Cycle	498	16	55869, 6396, 2010, 8615, 7013, 1454, 11190, 7014, 1060, 10382, 10971, 203068, 3018, 3320, 6232, 7846	Predicted	0.000536546	0.00330232
O15027	SEC16A	9919	SEC16 homolog A, endoplasmic reticulum export factor	140	131	reactome	Gene Expression	1195	27	2099, 9924, 2100, 9997, 10594, 10971, 1917, 2975, 3018, 3312, 3376, 4141, 5442, 6130, 6141, 6156, 6191, 6193, 6202, 6204, 6205, 6217, 6222, 6223, 6229, 6232, 9125	Predicted	0.00185616	0.00935954
O15027	SEC16A	9919	SEC16 homolog A, endoplasmic reticulum export factor	140	131	reactome	Membrane Trafficking	157	7	6396, 7251, 10484, 10971, 808, 1213, 3312	Predicted	0.00375917	0.016583
O15027	SEC16A	9919	SEC16 homolog A, endoplasmic reticulum export factor	140	131	reactome	Vesicle-mediated transport	195	8	6396, 7251, 10484, 10971, 808, 1213, 3312, 3320	Predicted	0.00330687	0.0149539
O15027	SEC16A	9919	SEC16 homolog A, endoplasmic reticulum export factor	140	131	systems.biology.org	adipocyte_v2 1	387	12	7124, 7186, 4791, 10971, 790, 1147, 2783, 3551, 4217, 4790, 5970, 8517	Predicted	0.00363255	0.0161267
O15027	SEC16A	9919	SEC16 homolog A, endoplasmic reticulum export factor	140	131	systems.biology.org	beta_cell_v2 3	495	14	1454, 324, 7124, 4791, 10971, 790, 808, 1147, 1857, 2783, 3551, 4790, 5970, 8517	Predicted	0.00392304	0.0171436
O15027	SEC16A	9919	SEC16 homolog A, endoplasmic reticulum export factor	140	131	systems.biology.org	hepatocyte_v2 9	418	13	1454, 7124, 7186, 4791, 10971, 790, 1147, 2783, 3551, 4217, 4790, 5970, 8517	Predicted	0.00241892	0.0116221
O15027	SEC16A	9919	SEC16 homolog A, endoplasmic reticulum export factor	140	131	systems.biology.org	Macrophage_Map_Update_ver2_re	697	19	3654, 6464, 7124, 7186, 10484, 4791, 4215, 7185, 10746, 10971, 808, 1147, 2194, 2783, 3551, 4217, 4790, 5970, 8517	Predicted	0.00119232	0.00648105
O15027	SEC16A	9919	SEC16 homolog A, endoplasmic reticulum export factor	140	131	systems.biology.org	Skeletal_muscle_v2 9	441	13	1454, 7124, 7186, 4791, 10971, 790, 1147, 2783, 3551, 4217, 4790, 5970, 8517	Predicted	0.00383119	0.0168366
O15027	SEC16A	9919	SEC16 homolog A, endoplasmic reticulum export factor	140	131	wikipathways	Cell Cycle	103	5	55869, 10013, 324, 10971, 5591	Predicted	0.00981412	0.034822
O15027	SEC16A	9919	SEC16 homolog A, endoplasmic reticulum export factor	140	131	wikipathways	Pathogenic Escherichia coli infection	55	8	3875, 10381, 10382, 10971, 84617, 113457, 203068, 7846	Predicted	3.93199e-07	5.3673e-06
O15027	SEC16A	9919	SEC16 homolog A, endoplasmic reticulum export factor	140	131	wikipathways	SIDS Susceptibility Pathways	156	7	6657, 7124, 2100, 4791, 79923, 10971, 4790	Predicted	0.003629	0.0161125
O15027	SEC16A	9919	SEC16 homolog A, endoplasmic reticulum export factor	140	131	netpath	EGFR1	452	19	5318, 3875, 6464, 2887, 8412, 11187, 4215, 10075, 10746, 23513, 293, 808, 1213, 1917, 4790, 5970, 6156, 6204, 8826	Predicted	3.80115e-06	4.21853e-05
O15027	SEC16A	9919	SEC16 homolog A, endoplasmic reticulum export factor	140	131	kegg	Protein processing in endoplasmic reticulum	168	13	6396, 7186, 10484, 7415, 3301, 3305, 3306, 3309, 3312, 3320, 4217, 6238, 7466	Predicted	1.88863e-07	2.74196e-06
O15027	SEC16A	9919	SEC16 homolog A, endoplasmic reticulum export factor	140	131	pid	Regulation of Androgen receptor activity	51	4	25803, 3301, 3320, 5966	Predicted	0.00387037	0.0169603
O15027	SEC16A	9919	SEC16 homolog A, endoplasmic reticulum export factor	140	131	biocarta	keratinocyte differentiation	53	9	6464, 7124, 7186, 7185, 1147, 3551, 4217, 5970, 8517	Predicted	1.75337e-08	3.05427e-07
O15027	SEC16A	9919	SEC16 homolog A, endoplasmic reticulum export factor	140	131	biocarta	role of egf receptor transactivation by gpcrs in cardiac hypertrophy	33	5	6464, 1147, 3551, 5970, 8517	Predicted	5.3778e-05	0.000448318
O15027	SEC16A	9919	SEC16 homolog A, endoplasmic reticulum export factor	140	131	biocarta	trefoil factors initiate mucosal healing	37	5	6464, 1147, 3551, 5970, 8517	Predicted	9.48452e-05	0.000737424
O15027	SEC16A	9919	SEC16 homolog A, endoplasmic reticulum export factor	140	131	ipavs	Cardiac_Hypertrophy	346	14	6464, 7124, 7186, 4215, 7185, 10746, 808, 1147, 2194, 3551, 4217, 4790, 5970, 8517	Predicted	0.000118967	0.000898845
O15027	SEC16A	9919	SEC16 homolog A, endoplasmic reticulum export factor	140	131	ipavs	EGF_receptor_transactivation_in_Cardiac_Hypertrophy	47	6	6464, 1147, 3551, 4790, 5970, 8517	Predicted	2.5744e-05	0.000233693
O15027	SEC16A	9919	SEC16 homolog A, endoplasmic reticulum export factor	140	131	ipavs	GP130_JAK_STAT_pathway	254	9	6464, 7124, 808, 1147, 3320, 3551, 4790, 5970, 8517	Predicted	0.0049237	0.0205096
O15027	SEC16A	9919	SEC16 homolog A, endoplasmic reticulum export factor	140	131	kegg	Alcoholism	179	7	55869, 10013, 6464, 79885, 808, 2783, 3018	Predicted	0.00762436	0.0287462
O15027	SEC16A	9919	SEC16 homolog A, endoplasmic reticulum export factor	140	131	kegg	Chemokine signaling pathway	188	7	6464, 1147, 2783, 3551, 4790, 5970, 8517	Predicted	0.009851	0.0349047
O15027	SEC16A	9919	SEC16 homolog A, endoplasmic reticulum export factor	140	131	kegg	Chronic myeloid leukemia	73	6	6464, 1147, 3551, 4790, 5970, 8517	Predicted	0.000311997	0.00207324
O15027	SEC16A	9919	SEC16 homolog A, endoplasmic reticulum export factor	140	131	kegg	Estrogen signaling pathway	100	8	2099, 6464, 2100, 808, 3305, 3306, 3312, 3320	Predicted	3.73173e-05	0.000324804
O15027	SEC16A	9919	SEC16 homolog A, endoplasmic reticulum export factor	140	131	kegg	Neurotrophin signaling pathway	120	8	3654, 6464, 4215, 808, 3551, 4217, 4790, 5970	Predicted	0.000136413	0.00101294
O15027	SEC16A	9919	SEC16 homolog A, endoplasmic reticulum export factor	140	131	kegg	Prolactin signaling pathway	72	5	2099, 6464, 2100, 4790, 5970	Predicted	0.00213868	0.0105129
O15027	SEC16A	9919	SEC16 homolog A, endoplasmic reticulum export factor	140	131	kegg	Ras signaling pathway	226	9	6464, 808, 1147, 2783, 3551, 4790, 5966, 5970, 8517	Predicted	0.0022714	0.011048
O15027	SEC16A	9919	SEC16 homolog A, endoplasmic reticulum export factor	140	131	netpath	Gastrin	41	3	6464, 4790, 5970	Predicted	0.0148893	0.0474108
O15027	SEC16A	9919	SEC16 homolog A, endoplasmic reticulum export factor	140	131	netpath	IL2	76	4	6464, 3320, 4790, 5970	Predicted	0.0156081	0.049043
O15027	SEC16A	9919	SEC16 homolog A, endoplasmic reticulum export factor	140	131	netpath	IL4	63	4	6464, 1147, 3551, 4790	Predicted	0.00821343	0.0304243
O15027	SEC16A	9919	SEC16 homolog A, endoplasmic reticulum export factor	140	131	netpath	Leptin	62	5	2099, 6464, 1147, 3551, 8517	Predicted	0.00109378	0.00603126
O15027	SEC16A	9919	SEC16 homolog A, endoplasmic reticulum export factor	140	131	netpath	Oncostatin_M	38	3	6464, 4790, 5970	Predicted	0.0121101	0.040758
O15027	SEC16A	9919	SEC16 homolog A, endoplasmic reticulum export factor	140	131	netpath	RAGE	45	6	6464, 1147, 3551, 4790, 5970, 9131	Predicted	1.99369e-05	0.00018619
O15027	SEC16A	9919	SEC16 homolog A, endoplasmic reticulum export factor	140	131	pharmgkb	EGFR Inhibitor Pathway, Pharmacodynamics	67	4	6464, 4791, 4790, 5970	Predicted	0.0101685	0.035739
O15027	SEC16A	9919	SEC16 homolog A, endoplasmic reticulum export factor	140	131	pid	Angiopoietin receptor Tie2-mediated signaling	50	4	6464, 7124, 4790, 5970	Predicted	0.0036016	0.0160084
O15027	SEC16A	9919	SEC16 homolog A, endoplasmic reticulum export factor	140	131	pid	BCR signaling pathway	68	7	6464, 808, 1147, 3551, 4790, 5970, 8517	Predicted	2.2638e-05	0.000208506
O15027	SEC16A	9919	SEC16 homolog A, endoplasmic reticulum export factor	140	131	pid	Fc-epsilon receptor I signaling in mast cells	62	6	6464, 1147, 3551, 4790, 5970, 8517	Predicted	0.000126212	0.000946555
O15027	SEC16A	9919	SEC16 homolog A, endoplasmic reticulum export factor	140	131	pid	IL2 signaling events mediated by PI3K	37	5	6464, 808, 3320, 4790, 5970	Predicted	9.48452e-05	0.000737424
O15027	SEC16A	9919	SEC16 homolog A, endoplasmic reticulum export factor	140	131	pid	p75(NTR)-mediated signaling	70	5	3654, 6464, 1147, 3551, 8517	Predicted	0.00188756	0.00949099
O15027	SEC16A	9919	SEC16 homolog A, endoplasmic reticulum export factor	140	131	pid	Plasma membrane estrogen receptor signaling	42	3	2099, 6464, 2100	Predicted	0.0158891	0.0497105
O15027	SEC16A	9919	SEC16 homolog A, endoplasmic reticulum export factor	140	131	pid	TCR signaling in naïve CD4+ T cells	66	4	6464, 1147, 3551, 8517	Predicted	0.00965409	0.0343692
O15027	SEC16A	9919	SEC16 homolog A, endoplasmic reticulum export factor	140	131	pid	TCR signaling in naïve CD8+ T cells	53	4	6464, 1147, 3551, 8517	Predicted	0.00444802	0.0189363
O15027	SEC16A	9919	SEC16 homolog A, endoplasmic reticulum export factor	140	131	reactome	Adaptive Immune System	569	15	6396, 8452, 6464, 10484, 10075, 84231, 808, 1147, 1213, 3309, 3551, 4790, 5966, 5970, 8517	Predicted	0.00545924	0.0222364
O15027	SEC16A	9919	SEC16 homolog A, endoplasmic reticulum export factor	140	131	reactome	Constitutive Signaling by EGFRvIII	14	2	6464, 3320	Predicted	0.0131015	0.0431434
O15027	SEC16A	9919	SEC16 homolog A, endoplasmic reticulum export factor	140	131	reactome	Constitutive Signaling by Ligand-Responsive EGFR Cancer Variants	15	2	6464, 3320	Predicted	0.0149929	0.0476277
O15027	SEC16A	9919	SEC16 homolog A, endoplasmic reticulum export factor	140	131	reactome	Cytokine Signaling in Immune system	374	16	8452, 3654, 6464, 7124, 7186, 7187, 4791, 4215, 808, 1147, 3551, 4790, 5970, 5971, 8517, 8826	Predicted	1.91238e-05	0.00017942
O15027	SEC16A	9919	SEC16 homolog A, endoplasmic reticulum export factor	140	131	reactome	Diseases of signal transduction	180	7	55869, 10013, 6464, 79885, 7415, 1147, 3320	Predicted	0.00785132	0.0293836
O15027	SEC16A	9919	SEC16 homolog A, endoplasmic reticulum export factor	140	131	reactome	Fc epsilon receptor (FCERI) signaling	296	9	8452, 6464, 808, 1147, 3551, 4790, 5970, 8517, 8826	Predicted	0.0128069	0.0424357
O15027	SEC16A	9919	SEC16 homolog A, endoplasmic reticulum export factor	140	131	reactome	Immune System	1128	26	6396, 8452, 3654, 6464, 7124, 7186, 7187, 10484, 4791, 4215, 10075, 84231, 808, 829, 1147, 1213, 3309, 3320, 3551, 4790, 5591, 5966, 5970, 5971, 8517, 8826	Predicted	0.00172325	0.00880959
O15027	SEC16A	9919	SEC16 homolog A, endoplasmic reticulum export factor	140	131	reactome	Innate Immune System	672	17	8452, 3654, 6464, 7186, 7187, 4791, 808, 829, 1147, 3320, 3551, 4790, 5591, 5970, 5971, 8517, 8826	Predicted	0.00471962	0.0198358
O15027	SEC16A	9919	SEC16 homolog A, endoplasmic reticulum export factor	140	131	reactome	Signal attenuation	10	2	6464, 2887	Predicted	0.00669661	0.026035
O15027	SEC16A	9919	SEC16 homolog A, endoplasmic reticulum export factor	140	131	reactome	Signaling by EGFR in Cancer	15	2	6464, 3320	Predicted	0.0149929	0.0476277
O15027	SEC16A	9919	SEC16 homolog A, endoplasmic reticulum export factor	140	131	reactome	Signaling by EGFRvIII in Cancer	14	2	6464, 3320	Predicted	0.0131015	0.0431434
O15027	SEC16A	9919	SEC16 homolog A, endoplasmic reticulum export factor	140	131	reactome	Signaling by Interleukins	268	12	8452, 3654, 6464, 4791, 4215, 808, 1147, 3551, 4790, 5970, 8517, 8826	Predicted	0.000146114	0.00107542
O15027	SEC16A	9919	SEC16 homolog A, endoplasmic reticulum export factor	140	131	reactome	Signaling by Ligand-Responsive EGFR Variants in Cancer	15	2	6464, 3320	Predicted	0.0149929	0.0476277
O15027	SEC16A	9919	SEC16 homolog A, endoplasmic reticulum export factor	140	131	reactome	Signaling by the B Cell Receptor (BCR)	158	8	6464, 808, 1147, 3551, 4790, 5966, 5970, 8517	Predicted	0.000875121	0.0049996
O15027	SEC16A	9919	SEC16 homolog A, endoplasmic reticulum export factor	140	131	signalink	EGF-Core	104	5	6464, 4215, 10746, 1857, 4217	Predicted	0.0102077	0.0358467
O15027	SEC16A	9919	SEC16 homolog A, endoplasmic reticulum export factor	140	131	wikipathways	AGE-RAGE pathway	66	5	6464, 1147, 3551, 4790, 5970	Predicted	0.00145098	0.00763866
O15027	SEC16A	9919	SEC16 homolog A, endoplasmic reticulum export factor	140	131	wikipathways	BDNF signaling pathway	144	8	6464, 324, 10746, 1147, 3551, 4790, 5970, 8517	Predicted	0.000474209	0.00297132
O15027	SEC16A	9919	SEC16 homolog A, endoplasmic reticulum export factor	140	131	wikipathways	DNA Damage Response (only ATM dependent)	110	5	6464, 324, 4791, 1857, 4790	Predicted	0.0127983	0.0424126
O15027	SEC16A	9919	SEC16 homolog A, endoplasmic reticulum export factor	140	131	wikipathways	IL-4 Signaling Pathway	54	5	6464, 1147, 3551, 4790, 5970	Predicted	0.000579443	0.00352839
O15027	SEC16A	9919	SEC16 homolog A, endoplasmic reticulum export factor	140	131	wikipathways	Insulin Signaling	160	6	6464, 2887, 4215, 10746, 3551, 4217	Predicted	0.0159598	0.0498922
O15027	SEC16A	9919	SEC16 homolog A, endoplasmic reticulum export factor	140	131	wikipathways	Leptin signaling pathway	76	8	2099, 6464, 1147, 3551, 4790, 5966, 5970, 8517	Predicted	4.87441e-06	5.27846e-05
O15027	SEC16A	9919	SEC16 homolog A, endoplasmic reticulum export factor	140	131	wikipathways	p38 MAPK Signaling Pathway	34	3	6464, 7186, 4217	Predicted	0.00891039	0.0323398
O15027	SEC16A	9919	SEC16 homolog A, endoplasmic reticulum export factor	140	131	wikipathways	TCR Signaling Pathway	90	7	6464, 1147, 3551, 4790, 5966, 5970, 8517	Predicted	0.00013856	0.00102662
O15027	SEC16A	9919	SEC16 homolog A, endoplasmic reticulum export factor	140	131	reactome	Cellular responses to stress	364	15	10013, 6045, 7415, 57805, 3018, 3305, 3306, 3309, 3312, 3313, 3320, 4217, 4790, 5970, 9529	Predicted	5.45178e-05	0.0004538
O15027	SEC16A	9919	SEC16 homolog A, endoplasmic reticulum export factor	140	131	reactome	Metabolism of proteins	672	30	6396, 6045, 10484, 10381, 10382, 10471, 84617, 92609, 113457, 293, 1917, 3309, 3313, 5201, 5202, 5203, 6130, 6141, 6156, 6191, 6193, 6202, 6204, 6205, 6217, 6222, 6223, 6229, 6232, 7846	Predicted	8.16387e-10	1.75244e-08
O15027	SEC16A	9919	SEC16 homolog A, endoplasmic reticulum export factor	140	131	wikipathways	Endoderm Differentiation	66	4	6657, 324, 55832, 79923	Predicted	0.00965409	0.0343692
O15027	SEC16A	9919	SEC16 homolog A, endoplasmic reticulum export factor	140	131	biocarta	downregulated of mta-3 in er-negative breast tumors	21	3	2099, 113457, 7846	Predicted	0.00223191	0.0108883
O15027	SEC16A	9919	SEC16 homolog A, endoplasmic reticulum export factor	140	131	netpath	AndrogenReceptor	143	6	2099, 25803, 57178, 3309, 3312, 3320	Predicted	0.00955647	0.0341227
O15027	SEC16A	9919	SEC16 homolog A, endoplasmic reticulum export factor	140	131	pharmgkb	Aromatase Inhibitor Pathway (Breast Cell), Pharmacodynamics	4	2	2099, 2100	Predicted	0.00093853	0.00530448
O15027	SEC16A	9919	SEC16 homolog A, endoplasmic reticulum export factor	140	131	pid	Regulation of Telomerase	68	5	2099, 7013, 7014, 3320, 4790	Predicted	0.00165873	0.00852849
O15027	SEC16A	9919	SEC16 homolog A, endoplasmic reticulum export factor	140	131	pid	Signaling events mediated by HDAC Class II	38	4	2099, 10013, 79885, 3320	Predicted	0.00129738	0.00695656
O15027	SEC16A	9919	SEC16 homolog A, endoplasmic reticulum export factor	140	131	spike	WNT signaling	133	8	2099, 1452, 1454, 324, 120892, 23513, 1857, 2783	Predicted	0.000277318	0.00187361
O15027	SEC16A	9919	SEC16 homolog A, endoplasmic reticulum export factor	140	131	wikipathways	Aryl Hydrocarbon Receptor	46	5	2099, 7124, 3320, 4790, 5970	Predicted	0.000272289	0.00184489
O15027	SEC16A	9919	SEC16 homolog A, endoplasmic reticulum export factor	140	131	wikipathways	Estrogen signaling pathway	23	5	2099, 1147, 3551, 4790, 8517	Predicted	8.43934e-06	8.64036e-05
O15027	SEC16A	9919	SEC16 homolog A, endoplasmic reticulum export factor	140	131	wikipathways	Integrated Pancreatic Cancer Pathway	169	9	55869, 2287, 2099, 324, 7124, 7186, 2100, 4217, 4790	Predicted	0.000287332	0.00193209
O15027	SEC16A	9919	SEC16 homolog A, endoplasmic reticulum export factor	140	131	kegg	Gap junction	89	7	10381, 10382, 10746, 84617, 113457, 203068, 7846	Predicted	0.000129127	0.00096549
O15027	SEC16A	9919	SEC16 homolog A, endoplasmic reticulum export factor	140	131	kegg	Phagosome	153	6	10381, 10382, 84617, 113457, 203068, 7846	Predicted	0.0130428	0.0430169
O15027	SEC16A	9919	SEC16 homolog A, endoplasmic reticulum export factor	140	131	reactome	Anchoring of the basal body to the plasma membrane	89	7	9657, 1454, 11190, 10382, 203068, 3320, 7846	Predicted	0.000129127	0.00096549
O15027	SEC16A	9919	SEC16 homolog A, endoplasmic reticulum export factor	140	131	reactome	Assembly of the primary cilium	179	8	9657, 10013, 1454, 11190, 10382, 203068, 3320, 7846	Predicted	0.00194585	0.00972717
O15027	SEC16A	9919	SEC16 homolog A, endoplasmic reticulum export factor	140	131	reactome	Cell Cycle, Mitotic	428	13	55869, 6396, 2010, 8615, 1454, 11190, 1060, 10382, 203068, 3018, 3320, 6232, 7846	Predicted	0.00296824	0.0137099
O15027	SEC16A	9919	SEC16 homolog A, endoplasmic reticulum export factor	140	131	reactome	Centrosome maturation	72	6	1454, 11190, 10382, 203068, 3320, 7846	Predicted	0.000289321	0.00194353
O15027	SEC16A	9919	SEC16 homolog A, endoplasmic reticulum export factor	140	131	reactome	G2/M Transition	114	6	1454, 11190, 10382, 203068, 3320, 7846	Predicted	0.00320807	0.0145882
O15027	SEC16A	9919	SEC16 homolog A, endoplasmic reticulum export factor	140	131	reactome	Loss of Nlp from mitotic centrosomes	62	6	1454, 11190, 10382, 203068, 3320, 7846	Predicted	0.000126212	0.000946555
O15027	SEC16A	9919	SEC16 homolog A, endoplasmic reticulum export factor	140	131	reactome	Loss of proteins required for interphase microtubule organizationfrom the centrosome	62	6	1454, 11190, 10382, 203068, 3320, 7846	Predicted	0.000126212	0.000946555
O15027	SEC16A	9919	SEC16 homolog A, endoplasmic reticulum export factor	140	131	reactome	Mitotic G2-G2/M phases	116	6	1454, 11190, 10382, 203068, 3320, 7846	Predicted	0.003497	0.0156334
O15027	SEC16A	9919	SEC16 homolog A, endoplasmic reticulum export factor	140	131	reactome	Recruitment of mitotic centrosome proteins and complexes	72	6	1454, 11190, 10382, 203068, 3320, 7846	Predicted	0.000289321	0.00194353
O15027	SEC16A	9919	SEC16 homolog A, endoplasmic reticulum export factor	140	131	reactome	Regulation of PLK1 Activity at G2/M Transition	80	6	1454, 11190, 10382, 203068, 3320, 7846	Predicted	0.000512433	0.00317444
O15027	SEC16A	9919	SEC16 homolog A, endoplasmic reticulum export factor	140	131	wikipathways	Parkin-Ubiquitin Proteasomal System pathway	72	12	10381, 10382, 84617, 113457, 203068, 3305, 3306, 3309, 3312, 3313, 5717, 7846	Predicted	8.20583e-11	2.02784e-09
O15027	SEC16A	9919	SEC16 homolog A, endoplasmic reticulum export factor	140	131	biocarta	akt signaling pathway	19	3	1147, 3320, 5970	Predicted	0.00165642	0.00851909
O15027	SEC16A	9919	SEC16 homolog A, endoplasmic reticulum export factor	140	131	ipavs	JAK_STAT_pathway_in_postconditioning_ischemia	186	8	7124, 808, 1147, 3320, 3551, 4790, 5970, 8517	Predicted	0.00247241	0.0118335
O15027	SEC16A	9919	SEC16 homolog A, endoplasmic reticulum export factor	140	131	kegg	Antigen processing and presentation	77	6	7124, 3305, 3306, 3309, 3312, 3320	Predicted	0.000416995	0.00266055
O15027	SEC16A	9919	SEC16 homolog A, endoplasmic reticulum export factor	140	131	kegg	NOD-like receptor signaling pathway	57	7	7124, 1147, 3320, 3551, 4790, 5970, 8517	Predicted	6.92921e-06	7.23971e-05
O15027	SEC16A	9919	SEC16 homolog A, endoplasmic reticulum export factor	140	131	kegg	Pathways in cancer	398	13	324, 7186, 7187, 4791, 7185, 1147, 1857, 2783, 3320, 3551, 4790, 5970, 8517	Predicted	0.00156941	0.00814605
O15027	SEC16A	9919	SEC16 homolog A, endoplasmic reticulum export factor	140	131	kegg	Prostate cancer	89	6	1147, 3320, 3551, 4790, 5970, 8517	Predicted	0.000903309	0.00513358
O15027	SEC16A	9919	SEC16 homolog A, endoplasmic reticulum export factor	140	131	pid	Signaling events mediated by VEGFR1 and VEGFR2	68	4	2887, 808, 3320, 8826	Predicted	0.0107004	0.0371467
O15027	SEC16A	9919	SEC16 homolog A, endoplasmic reticulum export factor	140	131	reactome	Attenuation phase	28	4	3305, 3306, 3312, 3320	Predicted	0.000396814	0.00254897
O15027	SEC16A	9919	SEC16 homolog A, endoplasmic reticulum export factor	140	131	reactome	Cellular response to heat stress	98	10	10013, 7415, 57805, 3305, 3306, 3309, 3312, 3313, 3320, 9529	Predicted	4.08025e-07	5.5507e-06
O15027	SEC16A	9919	SEC16 homolog A, endoplasmic reticulum export factor	140	131	reactome	eNOS activation	10	2	808, 3320	Predicted	0.00669661	0.026035
O15027	SEC16A	9919	SEC16 homolog A, endoplasmic reticulum export factor	140	131	reactome	HSF1-dependent transactivation	36	4	3305, 3306, 3312, 3320	Predicted	0.00105572	0.00585646
O15027	SEC16A	9919	SEC16 homolog A, endoplasmic reticulum export factor	140	131	reactome	HSF1 activation	31	4	10013, 7415, 3305, 3320	Predicted	0.000592164	0.00359043
O15027	SEC16A	9919	SEC16 homolog A, endoplasmic reticulum export factor	140	131	reactome	Tetrahydrobiopterin (BH4) synthesis, recycling, salvage and regulation	12	2	808, 3320	Predicted	0.00966045	0.0343868
O15027	SEC16A	9919	SEC16 homolog A, endoplasmic reticulum export factor	140	131	stke	Mitochondrial Pathway of Apoptosis: Caspases	71	5	7186, 790, 3320, 3551, 9131	Predicted	0.00201025	0.00999317
O15027	SEC16A	9919	SEC16 homolog A, endoplasmic reticulum export factor	140	131	wikipathways	Corticotropin-releasing hormone	92	5	2783, 3320, 4217, 4790, 5970	Predicted	0.00615238	0.0243971
O15027	SEC16A	9919	SEC16 homolog A, endoplasmic reticulum export factor	140	131	wikipathways	EBV LMP1 signaling	20	9	3654, 4791, 4215, 7185, 1147, 3320, 3551, 4790, 5970	Predicted	9.45006e-13	2.97674e-11
O15027	SEC16A	9919	SEC16 homolog A, endoplasmic reticulum export factor	140	131	wikipathways	NOD pathway	40	4	1147, 3320, 3551, 5970	Predicted	0.00157526	0.00817096
O15027	SEC16A	9919	SEC16 homolog A, endoplasmic reticulum export factor	140	131	wikipathways	TNF alpha Signaling Pathway	92	12	7124, 7186, 4791, 4215, 7185, 1147, 3320, 3551, 4217, 4790, 5966, 8517	Predicted	1.56456e-09	3.21852e-08
O15027	SEC16A	9919	SEC16 homolog A, endoplasmic reticulum export factor	140	131	reactome	Regulation of HSF1-mediated heat shock response	80	7	57805, 3305, 3306, 3309, 3312, 3313, 9529	Predicted	6.54146e-05	0.000532407
O15027	SEC16A	9919	SEC16 homolog A, endoplasmic reticulum export factor	140	131	pid	Canonical Wnt signaling pathway	20	3	8452, 324, 1857	Predicted	0.00193081	0.00967622
O15027	SEC16A	9919	SEC16 homolog A, endoplasmic reticulum export factor	140	131	reactome	degradation of DVL	12	2	8452, 1857	Predicted	0.00966045	0.0343868
O15027	SEC16A	9919	SEC16 homolog A, endoplasmic reticulum export factor	140	131	reactome	Signaling by Wnt	275	11	8452, 1452, 1454, 6657, 324, 23513, 808, 1213, 1857, 2783, 3018	Predicted	0.000721424	0.00424739
O15027	SEC16A	9919	SEC16 homolog A, endoplasmic reticulum export factor	140	131	reactome	TCF dependent signaling in response to WNT	185	7	8452, 1452, 1454, 6657, 324, 1857, 3018	Predicted	0.00906185	0.0327723
O15027	SEC16A	9919	SEC16 homolog A, endoplasmic reticulum export factor	140	131	kegg	Ribosome	132	13	6130, 6141, 6156, 6191, 6193, 6202, 6204, 6205, 6217, 6222, 6223, 6229, 6232	Predicted	1.05583e-08	1.90649e-07
O15027	SEC16A	9919	SEC16 homolog A, endoplasmic reticulum export factor	140	131	reactome	3, -UTR-mediated translational regulation	105	13	6130, 6141, 6156, 6191, 6193, 6202, 6204, 6205, 6217, 6222, 6223, 6229, 6232	Predicted	6.10769e-10	1.33638e-08
O15027	SEC16A	9919	SEC16 homolog A, endoplasmic reticulum export factor	140	131	reactome	Activation of the mRNA upon binding of the cap-binding complex and eIFs, and subsequent binding to 43S	57	10	6191, 6193, 6202, 6204, 6205, 6217, 6222, 6223, 6229, 6232	Predicted	1.95024e-09	3.95494e-08
O15027	SEC16A	9919	SEC16 homolog A, endoplasmic reticulum export factor	140	131	reactome	Cap-dependent Translation Initiation	113	13	6130, 6141, 6156, 6191, 6193, 6202, 6204, 6205, 6217, 6222, 6223, 6229, 6232	Predicted	1.54187e-09	3.17493e-08
O15027	SEC16A	9919	SEC16 homolog A, endoplasmic reticulum export factor	140	131	reactome	Eukaryotic Translation Elongation	90	14	1917, 6130, 6141, 6156, 6191, 6193, 6202, 6204, 6205, 6217, 6222, 6223, 6229, 6232	Predicted	5.36947e-12	1.54692e-10
O15027	SEC16A	9919	SEC16 homolog A, endoplasmic reticulum export factor	140	131	reactome	Eukaryotic Translation Initiation	113	13	6130, 6141, 6156, 6191, 6193, 6202, 6204, 6205, 6217, 6222, 6223, 6229, 6232	Predicted	1.54187e-09	3.17493e-08
O15027	SEC16A	9919	SEC16 homolog A, endoplasmic reticulum export factor	140	131	reactome	Eukaryotic Translation Termination	84	13	6130, 6141, 6156, 6191, 6193, 6202, 6204, 6205, 6217, 6222, 6223, 6229, 6232	Predicted	3.4264e-11	8.90282e-10
O15027	SEC16A	9919	SEC16 homolog A, endoplasmic reticulum export factor	140	131	reactome	Formation of a pool of free 40S subunits	95	13	6130, 6141, 6156, 6191, 6193, 6202, 6204, 6205, 6217, 6222, 6223, 6229, 6232	Predicted	1.69882e-10	4.02126e-09
O15027	SEC16A	9919	SEC16 homolog A, endoplasmic reticulum export factor	140	131	reactome	Formation of the ternary complex, and subsequently, the 43S complex	49	10	6191, 6193, 6202, 6204, 6205, 6217, 6222, 6223, 6229, 6232	Predicted	4.04288e-10	9.07439e-09
O15027	SEC16A	9919	SEC16 homolog A, endoplasmic reticulum export factor	140	131	reactome	GTP hydrolysis and joining of the 60S ribosomal subunit	106	13	6130, 6141, 6156, 6191, 6193, 6202, 6204, 6205, 6217, 6222, 6223, 6229, 6232	Predicted	6.88744e-10	1.49507e-08
O15027	SEC16A	9919	SEC16 homolog A, endoplasmic reticulum export factor	140	131	reactome	L13a-mediated translational silencing of Ceruloplasmin expression	105	13	6130, 6141, 6156, 6191, 6193, 6202, 6204, 6205, 6217, 6222, 6223, 6229, 6232	Predicted	6.10769e-10	1.33638e-08
O15027	SEC16A	9919	SEC16 homolog A, endoplasmic reticulum export factor	140	131	reactome	Nonsense-Mediated Decay (NMD)	100	13	6130, 6141, 6156, 6191, 6193, 6202, 6204, 6205, 6217, 6222, 6223, 6229, 6232	Predicted	3.28133e-10	7.46021e-09
O15027	SEC16A	9919	SEC16 homolog A, endoplasmic reticulum export factor	140	131	reactome	Nonsense Mediated Decay (NMD) enhanced by the Exon Junction Complex (EJC)	100	13	6130, 6141, 6156, 6191, 6193, 6202, 6204, 6205, 6217, 6222, 6223, 6229, 6232	Predicted	3.28133e-10	7.46021e-09
O15027	SEC16A	9919	SEC16 homolog A, endoplasmic reticulum export factor	140	131	reactome	Nonsense Mediated Decay (NMD) independent of the Exon Junction Complex (EJC)	89	13	6130, 6141, 6156, 6191, 6193, 6202, 6204, 6205, 6217, 6222, 6223, 6229, 6232	Predicted	7.2977e-11	1.81577e-09
O15027	SEC16A	9919	SEC16 homolog A, endoplasmic reticulum export factor	140	131	reactome	Peptide chain elongation	85	13	6130, 6141, 6156, 6191, 6193, 6202, 6204, 6205, 6217, 6222, 6223, 6229, 6232	Predicted	4.00207e-11	1.03051e-09
O15027	SEC16A	9919	SEC16 homolog A, endoplasmic reticulum export factor	140	131	reactome	Ribosomal scanning and start codon recognition	56	10	6191, 6193, 6202, 6204, 6205, 6217, 6222, 6223, 6229, 6232	Predicted	1.62538e-09	3.33499e-08
O15027	SEC16A	9919	SEC16 homolog A, endoplasmic reticulum export factor	140	131	reactome	SRP-dependent cotranslational protein targeting to membrane	107	13	6130, 6141, 6156, 6191, 6193, 6202, 6204, 6205, 6217, 6222, 6223, 6229, 6232	Predicted	7.75659e-10	1.67067e-08
O15027	SEC16A	9919	SEC16 homolog A, endoplasmic reticulum export factor	140	131	reactome	Translation	148	14	1917, 6130, 6141, 6156, 6191, 6193, 6202, 6204, 6205, 6217, 6222, 6223, 6229, 6232	Predicted	4.7081e-09	9.00141e-08
O15027	SEC16A	9919	SEC16 homolog A, endoplasmic reticulum export factor	140	131	reactome	Translation initiation complex formation	56	10	6191, 6193, 6202, 6204, 6205, 6217, 6222, 6223, 6229, 6232	Predicted	1.62538e-09	3.33499e-08
O15027	SEC16A	9919	SEC16 homolog A, endoplasmic reticulum export factor	140	131	wikipathways	Cytoplasmic Ribosomal Proteins	88	13	6130, 6141, 6156, 6191, 6193, 6202, 6204, 6205, 6217, 6222, 6223, 6229, 6232	Predicted	6.29868e-11	1.58025e-09
O15027	SEC16A	9919	SEC16 homolog A, endoplasmic reticulum export factor	140	131	reactome	RHO GTPases activate IQGAPs	13	2	808, 8826	Predicted	0.0113229	0.0387514
O15027	SEC16A	9919	SEC16 homolog A, endoplasmic reticulum export factor	140	131	kegg	HTLV-I infection	259	12	324, 7124, 4791, 4215, 293, 1147, 1857, 3551, 4790, 5970, 5971, 8517	Predicted	0.000105856	0.000811835
O15027	SEC16A	9919	SEC16 homolog A, endoplasmic reticulum export factor	140	131	netpath	Wnt	68	4	1452, 1454, 324, 1857	Predicted	0.0107004	0.0371467
O15027	SEC16A	9919	SEC16 homolog A, endoplasmic reticulum export factor	140	131	pid	Degradation of beta catenin	18	4	1452, 1454, 324, 1857	Predicted	6.54153e-05	0.000532409
O15027	SEC16A	9919	SEC16 homolog A, endoplasmic reticulum export factor	140	131	reactome	beta-catenin independent WNT signaling	90	5	23513, 808, 1213, 1857, 2783	Predicted	0.00560932	0.0227149
O15027	SEC16A	9919	SEC16 homolog A, endoplasmic reticulum export factor	140	131	reactome	disassembly of the destruction complex and recruitment of AXIN to the membrane	29	3	1452, 324, 1857	Predicted	0.00569633	0.0229972
O15027	SEC16A	9919	SEC16 homolog A, endoplasmic reticulum export factor	140	131	reactome	WNT mediated activation of DVL	9	2	1454, 1857	Predicted	0.00540188	0.0220594
O15027	SEC16A	9919	SEC16 homolog A, endoplasmic reticulum export factor	140	131	wikipathways	Neural Crest Differentiation	101	6	55869, 10013, 79885, 4791, 1857, 4790	Predicted	0.00174165	0.00888347
O15027	SEC16A	9919	SEC16 homolog A, endoplasmic reticulum export factor	140	131	wikipathways	Wnt Signaling Pathway and Pluripotency	101	6	1454, 6657, 324, 120892, 79923, 1857	Predicted	0.00174165	0.00888347
O15027	SEC16A	9919	SEC16 homolog A, endoplasmic reticulum export factor	140	131	wikipathways	Wnt Signaling Pathway Netpath	51	4	1452, 1454, 324, 1857	Predicted	0.00387037	0.0169603
O15027	SEC16A	9919	SEC16 homolog A, endoplasmic reticulum export factor	140	131	spike	ATM Signaling Network	106	6	9113, 7013, 7014, 7415, 5591, 8517	Predicted	0.00222721	0.0108704
O15027	SEC16A	9919	SEC16 homolog A, endoplasmic reticulum export factor	140	131	biocarta	ceramide signaling pathway	33	7	7124, 7186, 1147, 3551, 5970, 8517, 9131	Predicted	1.44095e-07	2.13692e-06
O15027	SEC16A	9919	SEC16 homolog A, endoplasmic reticulum export factor	140	131	biocarta	hiv-1 nef: negative effector of fas and tnf	53	7	7124, 7186, 7185, 1147, 4217, 5591, 5970	Predicted	4.21321e-06	4.62806e-05
O15027	SEC16A	9919	SEC16 homolog A, endoplasmic reticulum export factor	140	131	biocarta	sodd/tnfr1 signaling pathway	9	2	7124, 7186	Predicted	0.00540188	0.0220594
O15027	SEC16A	9919	SEC16 homolog A, endoplasmic reticulum export factor	140	131	biocarta	the 41bb-dependent immune response	13	3	7186, 4217, 5970	Predicted	0.000516818	0.00319791
O15027	SEC16A	9919	SEC16 homolog A, endoplasmic reticulum export factor	140	131	biocarta	tnf/stress related signaling	23	5	7124, 7186, 1147, 3551, 8517	Predicted	8.43934e-06	8.64036e-05
O15027	SEC16A	9919	SEC16 homolog A, endoplasmic reticulum export factor	140	131	biocarta	tnfr2 signaling pathway	12	4	7186, 7187, 7185, 5970	Predicted	1.12251e-05	0.000111531
O15027	SEC16A	9919	SEC16 homolog A, endoplasmic reticulum export factor	140	131	biocarta	yaci and bcma stimulation of b cell immune responses	8	2	7186, 7187	Predicted	0.00423647	0.0182371
O15027	SEC16A	9919	SEC16 homolog A, endoplasmic reticulum export factor	140	131	inoh	TNF	67	9	7124, 7186, 1147, 3551, 4217, 4790, 5717, 5970, 8517	Predicted	1.45712e-07	2.15908e-06
O15027	SEC16A	9919	SEC16 homolog A, endoplasmic reticulum export factor	140	131	ipavs	FAS_signaling_in_cardiac_hypertrophy	85	10	7186, 4791, 7185, 808, 1147, 2194, 3551, 4790, 5970, 8517	Predicted	1.04754e-07	1.5941e-06
O15027	SEC16A	9919	SEC16 homolog A, endoplasmic reticulum export factor	140	131	ipavs	TWEAK_signaling_pathway	29	8	7186, 7187, 4791, 7185, 1147, 3551, 4790, 8517	Predicted	1.82649e-09	3.71922e-08
O15027	SEC16A	9919	SEC16 homolog A, endoplasmic reticulum export factor	140	131	kegg	Adipocytokine signaling pathway	70	7	7124, 7186, 1147, 3551, 4790, 5970, 8517	Predicted	2.74123e-05	0.000247099
O15027	SEC16A	9919	SEC16 homolog A, endoplasmic reticulum export factor	140	131	kegg	Apoptosis	86	9	3654, 7124, 7186, 1147, 3551, 4790, 5970, 8517, 9131	Predicted	1.27988e-06	1.57483e-05
O15027	SEC16A	9919	SEC16 homolog A, endoplasmic reticulum export factor	140	131	kegg	Hepatitis C	133	8	7124, 7186, 7187, 1147, 3551, 4790, 5970, 8517	Predicted	0.000277318	0.00187361
O15027	SEC16A	9919	SEC16 homolog A, endoplasmic reticulum export factor	140	131	kegg	Herpes simplex infection	184	9	7124, 7186, 7187, 7185, 1147, 3551, 4790, 5970, 8517	Predicted	0.000536385	0.00330146
O15027	SEC16A	9919	SEC16 homolog A, endoplasmic reticulum export factor	140	131	kegg	MAPK signaling pathway	254	15	7124, 7186, 4791, 4215, 10746, 1147, 3305, 3306, 3312, 3551, 4217, 4790, 5970, 5971, 8517	Predicted	7.044e-07	9.14494e-06
O15027	SEC16A	9919	SEC16 homolog A, endoplasmic reticulum export factor	140	131	kegg	NF-kappa B signaling pathway	91	12	3654, 7124, 7186, 7187, 4791, 7185, 1147, 3551, 4790, 5970, 5971, 8517	Predicted	1.37512e-09	2.85297e-08
O15027	SEC16A	9919	SEC16 homolog A, endoplasmic reticulum export factor	140	131	kegg	Non-alcoholic fatty liver disease (NAFLD)	150	6	7124, 7186, 3551, 4217, 4790, 5970	Predicted	0.0119157	0.0402558
O15027	SEC16A	9919	SEC16 homolog A, endoplasmic reticulum export factor	140	131	kegg	Osteoclast differentiation	131	9	7124, 7186, 4791, 1147, 3551, 4790, 5970, 5971, 8517	Predicted	4.07579e-05	0.00035114
O15027	SEC16A	9919	SEC16 homolog A, endoplasmic reticulum export factor	140	131	kegg	RIG-I-like receptor signaling pathway	70	8	7124, 7186, 7187, 1147, 3551, 4790, 5970, 8517	Predicted	2.60053e-06	2.9937e-05
O15027	SEC16A	9919	SEC16 homolog A, endoplasmic reticulum export factor	140	131	kegg	Small cell lung cancer	86	8	7186, 7187, 7185, 1147, 3551, 4790, 5970, 8517	Predicted	1.23388e-05	0.000121388
O15027	SEC16A	9919	SEC16 homolog A, endoplasmic reticulum export factor	140	131	kegg	TNF signaling pathway	110	10	7124, 7186, 7187, 7185, 1147, 3551, 4217, 4790, 5970, 8517	Predicted	1.2018e-06	1.48746e-05
O15027	SEC16A	9919	SEC16 homolog A, endoplasmic reticulum export factor	140	131	netpath	RANKL	23	8	7186, 7187, 4791, 7185, 1147, 3551, 4790, 5966	Predicted	2.22379e-10	5.17938e-09
O15027	SEC16A	9919	SEC16 homolog A, endoplasmic reticulum export factor	140	131	netpath	TWEAK	28	8	7124, 7186, 7187, 4791, 7185, 3551, 4790, 5970	Predicted	1.33675e-09	2.77823e-08
O15027	SEC16A	9919	SEC16 homolog A, endoplasmic reticulum export factor	140	131	ontocanro	Apoptosis_Human	83	10	3654, 7124, 7186, 4791, 1147, 3551, 4790, 5970, 8517, 9131	Predicted	8.31861e-08	1.28906e-06
O15027	SEC16A	9919	SEC16 homolog A, endoplasmic reticulum export factor	140	131	pid	CD40/CD40L signaling	34	5	7186, 7187, 7185, 4790, 5970	Predicted	6.2414e-05	0.00051084
O15027	SEC16A	9919	SEC16 homolog A, endoplasmic reticulum export factor	140	131	pid	Ceramide signaling pathway	48	5	7124, 7186, 4790, 5970, 9131	Predicted	0.000333328	0.00219555
O15027	SEC16A	9919	SEC16 homolog A, endoplasmic reticulum export factor	140	131	pid	HIV-1 Nef: Negative effector of Fas and TNF-alpha	35	7	7124, 7186, 7185, 1147, 4217, 4790, 5970	Predicted	2.22092e-07	3.1809e-06
O15027	SEC16A	9919	SEC16 homolog A, endoplasmic reticulum export factor	140	131	pid	p38 MAPK signaling pathway	29	4	7186, 4215, 808, 4217	Predicted	0.00045582	0.00287257
O15027	SEC16A	9919	SEC16 homolog A, endoplasmic reticulum export factor	140	131	pid	TNF receptor signaling pathway	46	10	7124, 7186, 4215, 7185, 1147, 3551, 4217, 4790, 5970, 8517	Predicted	2.07081e-10	4.84444e-09
O15027	SEC16A	9919	SEC16 homolog A, endoplasmic reticulum export factor	140	131	pid	TRAIL signaling pathway	25	4	7186, 1147, 3551, 8517	Predicted	0.000252474	0.00172805
O15027	SEC16A	9919	SEC16 homolog A, endoplasmic reticulum export factor	140	131	reactome	RIG-I/MDA5 mediated induction of IFN-alpha/beta pathways	53	8	7186, 7187, 4791, 1147, 3551, 4790, 5970, 8517	Predicted	2.92363e-07	4.09202e-06
O15027	SEC16A	9919	SEC16 homolog A, endoplasmic reticulum export factor	140	131	reactome	TNF signaling	15	2	7124, 7186	Predicted	0.0149929	0.0476277
O15027	SEC16A	9919	SEC16 homolog A, endoplasmic reticulum export factor	140	131	reactome	TNFR1-induced proapoptotic signaling	13	2	7124, 7186	Predicted	0.0113229	0.0387514
O15027	SEC16A	9919	SEC16 homolog A, endoplasmic reticulum export factor	140	131	reactome	TNFR2 non-canonical NF-kB pathway	46	6	7124, 7186, 7187, 4791, 1147, 5971	Predicted	2.26913e-05	0.000208938
O15027	SEC16A	9919	SEC16 homolog A, endoplasmic reticulum export factor	140	131	reactome	TRAF6 mediated NF-kB activation	24	7	7186, 4791, 1147, 3551, 4790, 5970, 8517	Predicted	1.28343e-08	2.28592e-07
O15027	SEC16A	9919	SEC16 homolog A, endoplasmic reticulum export factor	140	131	signor	IAPO	24	3	7124, 7186, 8517	Predicted	0.00330383	0.0149425
O15027	SEC16A	9919	SEC16 homolog A, endoplasmic reticulum export factor	140	131	signor	IL1R	22	8	3654, 7186, 4791, 1147, 3551, 4790, 5970, 8517	Predicted	1.46578e-10	3.50077e-09
O15027	SEC16A	9919	SEC16 homolog A, endoplasmic reticulum export factor	140	131	signor	NFKBC	27	8	7124, 7186, 4791, 1147, 3551, 4790, 5970, 8517	Predicted	9.65017e-10	2.04929e-08
O15027	SEC16A	9919	SEC16 homolog A, endoplasmic reticulum export factor	140	131	signor	NFKBNC	13	5	7186, 7187, 4791, 1147, 5971	Predicted	3.57363e-07	4.91684e-06
O15027	SEC16A	9919	SEC16 homolog A, endoplasmic reticulum export factor	140	131	spike	Apoptosis Anti Apoptosis Network	104	5	7124, 7186, 4217, 5970, 9131	Predicted	0.0102077	0.0358467
O15027	SEC16A	9919	SEC16 homolog A, endoplasmic reticulum export factor	140	131	spike	MAPK signaling	61	7	7124, 7186, 4215, 10746, 1147, 3551, 4217	Predicted	1.09639e-05	0.000109209
O15027	SEC16A	9919	SEC16 homolog A, endoplasmic reticulum export factor	140	131	spike	NFkB Signaling Network	93	10	7124, 7186, 4791, 1147, 3551, 4790, 5966, 5970, 5971, 8517	Predicted	2.48301e-07	3.5231e-06
O15027	SEC16A	9919	SEC16 homolog A, endoplasmic reticulum export factor	140	131	stke	Fas Signaling Pathway	72	6	7186, 4791, 790, 2194, 4217, 4790	Predicted	0.000289321	0.00194353
O15027	SEC16A	9919	SEC16 homolog A, endoplasmic reticulum export factor	140	131	stke	Tumor Necrosis Factor Pathway	31	5	7124, 7186, 4791, 4790, 5970	Predicted	3.92892e-05	0.000339908
O15027	SEC16A	9919	SEC16 homolog A, endoplasmic reticulum export factor	140	131	wikipathways	Apoptosis	84	9	7124, 7186, 7187, 7185, 1147, 3551, 4790, 5970, 8517	Predicted	1.04667e-06	1.31166e-05
O15027	SEC16A	9919	SEC16 homolog A, endoplasmic reticulum export factor	140	131	wikipathways	MAPK Signaling Pathway	167	10	7124, 7186, 120892, 10746, 3309, 3312, 3551, 4217, 4790, 8517	Predicted	4.92486e-05	0.000414775
O15027	SEC16A	9919	SEC16 homolog A, endoplasmic reticulum export factor	140	131	wikipathways	RANKL-RANK Signaling Pathway	55	10	7186, 7187, 4791, 7185, 1147, 3551, 4790, 5970, 5971, 8517	Predicted	1.34949e-09	2.80307e-08
O15027	SEC16A	9919	SEC16 homolog A, endoplasmic reticulum export factor	140	131	wikipathways	TWEAK Signaling Pathway	42	10	7124, 7186, 7187, 4791, 7185, 1147, 3551, 4790, 5970, 5971	Predicted	7.80179e-11	1.9336e-09
O15027	SEC16A	9919	SEC16 homolog A, endoplasmic reticulum export factor	140	131	kegg	Legionellosis	55	9	7124, 4791, 7415, 1917, 3305, 3306, 3312, 4790, 5970	Predicted	2.46261e-08	4.18444e-07
O15027	SEC16A	9919	SEC16 homolog A, endoplasmic reticulum export factor	140	131	ipavs	RANK_Singnaling_Pathway_in_Osteoclast_resorption	38	8	4791, 1147, 3551, 4790, 5966, 5970, 5971, 8517	Predicted	1.89141e-08	3.27648e-07
O15027	SEC16A	9919	SEC16 homolog A, endoplasmic reticulum export factor	140	131	netpath	IL1	54	7	3654, 10746, 1147, 3551, 4790, 5966, 5970	Predicted	4.79013e-06	5.19646e-05
O15027	SEC16A	9919	SEC16 homolog A, endoplasmic reticulum export factor	140	131	ontocanro	SASP_Senescene Associated Secretory Phenotype_	63	10	324, 7124, 7014, 4791, 3551, 4790, 5966, 5970, 5971, 8517	Predicted	5.41324e-09	1.02494e-07
O15027	SEC16A	9919	SEC16 homolog A, endoplasmic reticulum export factor	140	131	ontocanro	TGF	19	6	4791, 3551, 4790, 5966, 5970, 5971	Predicted	8.69789e-08	1.34322e-06
O15027	SEC16A	9919	SEC16 homolog A, endoplasmic reticulum export factor	140	131	ontocanro	TNF	28	8	7124, 7014, 4791, 4790, 5966, 5970, 5971, 8517	Predicted	1.33675e-09	2.77823e-08
O15027	SEC16A	9919	SEC16 homolog A, endoplasmic reticulum export factor	140	131	pharmgkb	Tacrolimus/Cyclosporine Pathway, Pharmacodynamics	44	5	4791, 4790, 5966, 5970, 5971	Predicted	0.000220134	0.00153421
O15027	SEC16A	9919	SEC16 homolog A, endoplasmic reticulum export factor	140	131	pid	Atypical NF-kappaB pathway	14	4	3551, 4790, 5966, 5970	Predicted	2.22573e-05	0.000205389
O15027	SEC16A	9919	SEC16 homolog A, endoplasmic reticulum export factor	140	131	reactome	Activation of NF-kappaB in B cells	18	6	1147, 3551, 4790, 5966, 5970, 8517	Predicted	6.01338e-08	9.5541e-07
O15027	SEC16A	9919	SEC16 homolog A, endoplasmic reticulum export factor	140	131	reactome	Downstream signaling events of B Cell Receptor (BCR)	120	6	1147, 3551, 4790, 5966, 5970, 8517	Predicted	0.00413246	0.0178656
O15027	SEC16A	9919	SEC16 homolog A, endoplasmic reticulum export factor	140	131	wikipathways	IL-1 signaling pathway	55	9	3654, 4215, 10746, 1147, 3551, 4790, 5966, 5970, 8517	Predicted	2.46261e-08	4.18444e-07
O15027	SEC16A	9919	SEC16 homolog A, endoplasmic reticulum export factor	140	131	reactome	Cytosolic sensors of pathogen-associated DNA	49	7	4791, 1147, 3551, 4790, 5591, 5970, 8517	Predicted	2.4487e-06	2.83578e-05
O15027	SEC16A	9919	SEC16 homolog A, endoplasmic reticulum export factor	140	131	wikipathways	Apoptosis Modulation and Signaling	91	6	3654, 7187, 3551, 4217, 4790, 9131	Predicted	0.00101507	0.00566269
O15027	SEC16A	9919	SEC16 homolog A, endoplasmic reticulum export factor	140	131	reactome	Chaperonin-mediated protein folding	49	9	10381, 10382, 10471, 84617, 113457, 5201, 5202, 5203, 7846	Predicted	8.48273e-09	1.55574e-07
O15027	SEC16A	9919	SEC16 homolog A, endoplasmic reticulum export factor	140	131	reactome	Cooperation of Prefoldin and TriC/CCT in actin and tubulin folding	28	9	10381, 10382, 10471, 84617, 113457, 5201, 5202, 5203, 7846	Predicted	3.56803e-11	9.24852e-10
O15027	SEC16A	9919	SEC16 homolog A, endoplasmic reticulum export factor	140	131	reactome	Formation of tubulin folding intermediates by CCT/TriC	21	5	10381, 10382, 84617, 113457, 7846	Predicted	5.20847e-06	5.60195e-05
O15027	SEC16A	9919	SEC16 homolog A, endoplasmic reticulum export factor	140	131	reactome	Post-chaperonin tubulin folding pathway	19	5	10381, 10382, 84617, 113457, 7846	Predicted	3.03744e-06	3.44483e-05
O15027	SEC16A	9919	SEC16 homolog A, endoplasmic reticulum export factor	140	131	reactome	Prefoldin mediated transfer of substrate to CCT/TriC	27	9	10381, 10382, 10471, 84617, 113457, 5201, 5202, 5203, 7846	Predicted	2.44714e-11	6.48118e-10
O15027	SEC16A	9919	SEC16 homolog A, endoplasmic reticulum export factor	140	131	reactome	Protein folding	55	9	10381, 10382, 10471, 84617, 113457, 5201, 5202, 5203, 7846	Predicted	2.46261e-08	4.18444e-07
O15027	SEC16A	9919	SEC16 homolog A, endoplasmic reticulum export factor	140	131	ipavs	betaCatenin_Phosphorylation_by_CK1a_and_GSK3	9	2	1452, 324	Predicted	0.00540188	0.0220594
O15027	SEC16A	9919	SEC16 homolog A, endoplasmic reticulum export factor	140	131	biocarta	bone remodeling	16	4	1147, 3551, 5970, 8517	Predicted	3.96795e-05	0.000342852
O15027	SEC16A	9919	SEC16 homolog A, endoplasmic reticulum export factor	140	131	biocarta	cd40l signaling pathway	9	2	7187, 5970	Predicted	0.00540188	0.0220594
O15027	SEC16A	9919	SEC16 homolog A, endoplasmic reticulum export factor	140	131	biocarta	chaperones modulate interferon signaling pathway	14	5	1147, 3551, 5970, 8517, 9093	Predicted	5.50264e-07	7.29975e-06
O15027	SEC16A	9919	SEC16 homolog A, endoplasmic reticulum export factor	140	131	biocarta	double stranded rna induced gene expression	15	4	1147, 3551, 5970, 8517	Predicted	3.00537e-05	0.000268124
O15027	SEC16A	9919	SEC16 homolog A, endoplasmic reticulum export factor	140	131	biocarta	inactivation of gsk3 by akt causes accumulation of b-catenin in alveolar macrophages	40	5	3654, 1147, 3551, 5970, 8517	Predicted	0.000138889	0.00102876
O15027	SEC16A	9919	SEC16 homolog A, endoplasmic reticulum export factor	140	131	biocarta	influence of ras and rho proteins on g1 to s transition	28	4	1147, 3551, 5970, 8517	Predicted	0.000396814	0.00254897
O15027	SEC16A	9919	SEC16 homolog A, endoplasmic reticulum export factor	140	131	biocarta	nf-kb signaling pathway	21	7	3654, 7124, 1147, 3551, 4790, 5970, 8517	Predicted	4.45035e-09	8.54254e-08
O15027	SEC16A	9919	SEC16 homolog A, endoplasmic reticulum export factor	140	131	biocarta	nfkb activation by nontypeable hemophilus influenzae	29	5	7124, 1147, 3551, 5970, 8517	Predicted	2.80233e-05	0.000251984
O15027	SEC16A	9919	SEC16 homolog A, endoplasmic reticulum export factor	140	131	biocarta	signal transduction through il1r	37	6	3654, 7124, 1147, 3551, 5970, 8517	Predicted	6.1823e-06	6.53671e-05
O15027	SEC16A	9919	SEC16 homolog A, endoplasmic reticulum export factor	140	131	biocarta	toll-like receptor pathway	35	5	3654, 1147, 3551, 5970, 8517	Predicted	7.20818e-05	0.000579833
O15027	SEC16A	9919	SEC16 homolog A, endoplasmic reticulum export factor	140	131	inoh	B cell receptor signaling	94	6	1147, 3551, 4790, 5717, 5970, 8517	Predicted	0.00120229	0.00652693
O15027	SEC16A	9919	SEC16 homolog A, endoplasmic reticulum export factor	140	131	inoh	CD4 T cell receptor signaling	128	7	808, 1147, 3551, 4790, 5717, 5970, 8517	Predicted	0.00117908	0.00641955
O15027	SEC16A	9919	SEC16 homolog A, endoplasmic reticulum export factor	140	131	inoh	CD4 T cell receptor signaling-NFkB cascade	95	6	1147, 3551, 4790, 5717, 5970, 8517	Predicted	0.00127023	0.00683468
O15027	SEC16A	9919	SEC16 homolog A, endoplasmic reticulum export factor	140	131	inoh	IL-1 NFkB	64	7	3654, 1147, 3551, 4790, 5717, 5970, 8517	Predicted	1.5128e-05	0.000145604
O15027	SEC16A	9919	SEC16 homolog A, endoplasmic reticulum export factor	140	131	inoh	TLR NFkB	69	7	3654, 1147, 3551, 4790, 5717, 5970, 8517	Predicted	2.49311e-05	0.000227124
O15027	SEC16A	9919	SEC16 homolog A, endoplasmic reticulum export factor	140	131	ipavs	beta3_integrin_mediated_Ub_for_NFkB_activation_Proteins	16	5	1147, 3551, 4790, 5970, 8517	Predicted	1.17637e-06	1.45862e-05
O15027	SEC16A	9919	SEC16 homolog A, endoplasmic reticulum export factor	140	131	kegg	Acute myeloid leukemia	57	5	1147, 3551, 4790, 5970, 8517	Predicted	0.000744305	0.00436106
O15027	SEC16A	9919	SEC16 homolog A, endoplasmic reticulum export factor	140	131	kegg	B cell receptor signaling pathway	72	5	1147, 3551, 4790, 5970, 8517	Predicted	0.00213868	0.0105129
O15027	SEC16A	9919	SEC16 homolog A, endoplasmic reticulum export factor	140	131	kegg	Chagas disease (American trypanosomiasis)	104	7	3654, 7124, 1147, 3551, 4790, 5970, 8517	Predicted	0.000340334	0.00223463
O15027	SEC16A	9919	SEC16 homolog A, endoplasmic reticulum export factor	140	131	kegg	Cytosolic DNA-sensing pathway	63	5	1147, 3551, 4790, 5970, 8517	Predicted	0.00117616	0.00640619
O15027	SEC16A	9919	SEC16 homolog A, endoplasmic reticulum export factor	140	131	kegg	Epithelial cell signaling in Helicobacter pylori infection	68	5	1147, 3551, 4790, 5970, 8517	Predicted	0.00165873	0.00852849
O15027	SEC16A	9919	SEC16 homolog A, endoplasmic reticulum export factor	140	131	kegg	Influenza A	175	8	7124, 293, 3305, 3306, 3312, 3551, 4790, 5970	Predicted	0.00168745	0.00865465
O15027	SEC16A	9919	SEC16 homolog A, endoplasmic reticulum export factor	140	131	kegg	Leishmaniasis	72	4	3654, 7124, 4790, 5970	Predicted	0.0130066	0.0429261
O15027	SEC16A	9919	SEC16 homolog A, endoplasmic reticulum export factor	140	131	kegg	Measles	134	7	3654, 1147, 3305, 3306, 3312, 4790, 5970	Predicted	0.00153811	0.00801702
O15027	SEC16A	9919	SEC16 homolog A, endoplasmic reticulum export factor	140	131	kegg	Pancreatic cancer	66	5	1147, 3551, 4790, 5970, 8517	Predicted	0.00145098	0.00763866
O15027	SEC16A	9919	SEC16 homolog A, endoplasmic reticulum export factor	140	131	kegg	Pertussis	75	5	3654, 7124, 808, 4790, 5970	Predicted	0.00255992	0.0121677
O15027	SEC16A	9919	SEC16 homolog A, endoplasmic reticulum export factor	140	131	kegg	Shigellosis	64	5	1147, 3551, 4790, 5970, 8517	Predicted	0.00126306	0.00680329
O15027	SEC16A	9919	SEC16 homolog A, endoplasmic reticulum export factor	140	131	kegg	T cell receptor signaling pathway	104	6	7124, 1147, 3551, 4790, 5970, 8517	Predicted	0.0020221	0.0100438
O15027	SEC16A	9919	SEC16 homolog A, endoplasmic reticulum export factor	140	131	kegg	Toll-like receptor signaling pathway	106	8	3654, 7124, 7187, 1147, 3551, 4790, 5970, 8517	Predicted	5.67615e-05	0.000469997
O15027	SEC16A	9919	SEC16 homolog A, endoplasmic reticulum export factor	140	131	kegg	Toxoplasmosis	118	10	3654, 7124, 1147, 3305, 3306, 3312, 3551, 4790, 5970, 8517	Predicted	2.29276e-06	2.67178e-05
O15027	SEC16A	9919	SEC16 homolog A, endoplasmic reticulum export factor	140	131	netpath	CRH	35	4	1213, 2783, 4790, 5970	Predicted	0.000947626	0.0053474
O15027	SEC16A	9919	SEC16 homolog A, endoplasmic reticulum export factor	140	131	netpath	IL11	23	3	1147, 3551, 5970	Predicted	0.00291763	0.0135209
O15027	SEC16A	9919	SEC16 homolog A, endoplasmic reticulum export factor	140	131	netpath	TSLP	21	4	4791, 4790, 5970, 5971	Predicted	0.00012423	0.000933658
O15027	SEC16A	9919	SEC16 homolog A, endoplasmic reticulum export factor	140	131	ontocanro	Nemo	19	5	1147, 3551, 4790, 5970, 8517	Predicted	3.03744e-06	3.44483e-05
O15027	SEC16A	9919	SEC16 homolog A, endoplasmic reticulum export factor	140	131	pid	Canonical NF-kappaB pathway	23	6	7124, 1147, 3551, 4790, 5970, 8517	Predicted	3.10435e-07	4.32323e-06
O15027	SEC16A	9919	SEC16 homolog A, endoplasmic reticulum export factor	140	131	pid	IL1-mediated signaling events	36	7	3654, 4215, 1147, 3551, 4790, 5970, 8517	Predicted	2.72815e-07	3.84044e-06
O15027	SEC16A	9919	SEC16 homolog A, endoplasmic reticulum export factor	140	131	pid	IL12-mediated signaling events	62	4	4791, 4790, 5970, 5971	Predicted	0.00776662	0.029145
O15027	SEC16A	9919	SEC16 homolog A, endoplasmic reticulum export factor	140	131	pid	IL23-mediated signaling events	37	3	7124, 4790, 5970	Predicted	0.0112565	0.0385831
O15027	SEC16A	9919	SEC16 homolog A, endoplasmic reticulum export factor	140	131	pid	Osteopontin-mediated events	32	3	1147, 4790, 5970	Predicted	0.00752226	0.0284521
O15027	SEC16A	9919	SEC16 homolog A, endoplasmic reticulum export factor	140	131	pid	Signaling events mediated by HDAC Class I	56	5	55869, 2287, 7124, 4790, 5970	Predicted	0.000685897	0.00406855
O15027	SEC16A	9919	SEC16 homolog A, endoplasmic reticulum export factor	140	131	reactome	Activated TLR4 signalling	109	8	3654, 7187, 4791, 1147, 3551, 4790, 5970, 8517	Predicted	6.92733e-05	0.000559919
O15027	SEC16A	9919	SEC16 homolog A, endoplasmic reticulum export factor	140	131	reactome	C-type lectin receptors (CLRs)	66	8	4791, 808, 1147, 3551, 4790, 5970, 5971, 8517	Predicted	1.65068e-06	1.98432e-05
O15027	SEC16A	9919	SEC16 homolog A, endoplasmic reticulum export factor	140	131	reactome	CD209 (DC-SIGN) signaling	19	3	4790, 5970, 5971	Predicted	0.00165642	0.00851909
O15027	SEC16A	9919	SEC16 homolog A, endoplasmic reticulum export factor	140	131	reactome	CLEC7A (Dectin-1) signaling	42	8	4791, 808, 1147, 3551, 4790, 5970, 5971, 8517	Predicted	4.37524e-08	7.12138e-07
O15027	SEC16A	9919	SEC16 homolog A, endoplasmic reticulum export factor	140	131	reactome	DEx/H-box helicases activate type I IFN and inflammatory cytokines production	13	3	4791, 4790, 5970	Predicted	0.000516818	0.00319791
O15027	SEC16A	9919	SEC16 homolog A, endoplasmic reticulum export factor	140	131	reactome	Downstream TCR signaling	46	5	1147, 3551, 4790, 5970, 8517	Predicted	0.000272289	0.00184489
O15027	SEC16A	9919	SEC16 homolog A, endoplasmic reticulum export factor	140	131	reactome	FCERI mediated NF-kB activation	29	5	1147, 3551, 4790, 5970, 8517	Predicted	2.80233e-05	0.000251984
O15027	SEC16A	9919	SEC16 homolog A, endoplasmic reticulum export factor	140	131	reactome	Interleukin-1 processing	7	3	4791, 4790, 5970	Predicted	6.68723e-05	0.00054284
O15027	SEC16A	9919	SEC16 homolog A, endoplasmic reticulum export factor	140	131	reactome	MyD88-independent TLR3/TLR4 cascade	94	8	3654, 7187, 4791, 1147, 3551, 4790, 5970, 8517	Predicted	2.37848e-05	0.00021779
O15027	SEC16A	9919	SEC16 homolog A, endoplasmic reticulum export factor	140	131	reactome	MyD88 cascade initiated on plasma membrane	75	7	3654, 4791, 1147, 3551, 4790, 5970, 8517	Predicted	4.30694e-05	0.000368636
O15027	SEC16A	9919	SEC16 homolog A, endoplasmic reticulum export factor	140	131	reactome	MyD88 dependent cascade initiated on endosome	78	7	3654, 4791, 1147, 3551, 4790, 5970, 8517	Predicted	5.55535e-05	0.000461279
O15027	SEC16A	9919	SEC16 homolog A, endoplasmic reticulum export factor	140	131	reactome	MyD88:Mal cascade initiated on plasma membrane	85	7	3654, 4791, 1147, 3551, 4790, 5970, 8517	Predicted	9.64543e-05	0.000748469
O15027	SEC16A	9919	SEC16 homolog A, endoplasmic reticulum export factor	140	131	reactome	NF-kB is activated and signals survival	13	4	3654, 3551, 4790, 5970	Predicted	1.60553e-05	0.000153576
O15027	SEC16A	9919	SEC16 homolog A, endoplasmic reticulum export factor	140	131	reactome	p75NTR signals via NF-kB	16	4	3654, 3551, 4790, 5970	Predicted	3.96795e-05	0.000342852
O15027	SEC16A	9919	SEC16 homolog A, endoplasmic reticulum export factor	140	131	reactome	Regulated proteolysis of p75NTR	10	2	4790, 5970	Predicted	0.00669661	0.026035
O15027	SEC16A	9919	SEC16 homolog A, endoplasmic reticulum export factor	140	131	reactome	RIP-mediated NFkB activation via ZBP1	21	6	4791, 1147, 3551, 4790, 5970, 8517	Predicted	1.70379e-07	2.49366e-06
O15027	SEC16A	9919	SEC16 homolog A, endoplasmic reticulum export factor	140	131	reactome	TAK1 activates NFkB by phosphorylation and activation of IKKs complex	26	7	3654, 4791, 1147, 3551, 4790, 5970, 8517	Predicted	2.38842e-08	4.06755e-07
O15027	SEC16A	9919	SEC16 homolog A, endoplasmic reticulum export factor	140	131	reactome	TCR signaling	64	5	1147, 3551, 4790, 5970, 8517	Predicted	0.00126306	0.00680329
O15027	SEC16A	9919	SEC16 homolog A, endoplasmic reticulum export factor	140	131	reactome	Toll-Like Receptors Cascades	137	8	3654, 7187, 4791, 1147, 3551, 4790, 5970, 8517	Predicted	0.000339148	0.00222784
O15027	SEC16A	9919	SEC16 homolog A, endoplasmic reticulum export factor	140	131	reactome	Toll Like Receptor 10 (TLR10) Cascade	75	7	3654, 4791, 1147, 3551, 4790, 5970, 8517	Predicted	4.30694e-05	0.000368636
O15027	SEC16A	9919	SEC16 homolog A, endoplasmic reticulum export factor	140	131	reactome	Toll Like Receptor 2 (TLR2) Cascade	85	7	3654, 4791, 1147, 3551, 4790, 5970, 8517	Predicted	9.64543e-05	0.000748469
O15027	SEC16A	9919	SEC16 homolog A, endoplasmic reticulum export factor	140	131	reactome	Toll Like Receptor 3 (TLR3) Cascade	94	8	3654, 7187, 4791, 1147, 3551, 4790, 5970, 8517	Predicted	2.37848e-05	0.00021779
O15027	SEC16A	9919	SEC16 homolog A, endoplasmic reticulum export factor	140	131	reactome	Toll Like Receptor 4 (TLR4) Cascade	118	8	3654, 7187, 4791, 1147, 3551, 4790, 5970, 8517	Predicted	0.000121293	0.000914163
O15027	SEC16A	9919	SEC16 homolog A, endoplasmic reticulum export factor	140	131	reactome	Toll Like Receptor 5 (TLR5) Cascade	75	7	3654, 4791, 1147, 3551, 4790, 5970, 8517	Predicted	4.30694e-05	0.000368636
O15027	SEC16A	9919	SEC16 homolog A, endoplasmic reticulum export factor	140	131	reactome	Toll Like Receptor 7/8 (TLR7/8) Cascade	78	7	3654, 4791, 1147, 3551, 4790, 5970, 8517	Predicted	5.55535e-05	0.000461279
O15027	SEC16A	9919	SEC16 homolog A, endoplasmic reticulum export factor	140	131	reactome	Toll Like Receptor 9 (TLR9) Cascade	82	7	3654, 4791, 1147, 3551, 4790, 5970, 8517	Predicted	7.66627e-05	0.000612042
O15027	SEC16A	9919	SEC16 homolog A, endoplasmic reticulum export factor	140	131	reactome	Toll Like Receptor TLR1:TLR2 Cascade	85	7	3654, 4791, 1147, 3551, 4790, 5970, 8517	Predicted	9.64543e-05	0.000748469
O15027	SEC16A	9919	SEC16 homolog A, endoplasmic reticulum export factor	140	131	reactome	Toll Like Receptor TLR6:TLR2 Cascade	85	7	3654, 4791, 1147, 3551, 4790, 5970, 8517	Predicted	9.64543e-05	0.000748469
O15027	SEC16A	9919	SEC16 homolog A, endoplasmic reticulum export factor	140	131	reactome	TRAF6 mediated induction of NFkB and MAP kinases upon TLR7/8 or 9 activation	76	7	3654, 4791, 1147, 3551, 4790, 5970, 8517	Predicted	4.69443e-05	0.000397723
O15027	SEC16A	9919	SEC16 homolog A, endoplasmic reticulum export factor	140	131	reactome	TRAF6 Mediated Induction of proinflammatory cytokines	63	7	3654, 4791, 1147, 3551, 4790, 5970, 8517	Predicted	1.36155e-05	0.000132524
O15027	SEC16A	9919	SEC16 homolog A, endoplasmic reticulum export factor	140	131	reactome	TRIF-mediated TLR3/TLR4 signaling	94	8	3654, 7187, 4791, 1147, 3551, 4790, 5970, 8517	Predicted	2.37848e-05	0.00021779
O15027	SEC16A	9919	SEC16 homolog A, endoplasmic reticulum export factor	140	131	reactome	ZBP1(DAI) mediated induction of type I IFNs	26	6	4791, 1147, 3551, 4790, 5970, 8517	Predicted	6.86285e-07	8.93135e-06
O15027	SEC16A	9919	SEC16 homolog A, endoplasmic reticulum export factor	140	131	signor	TOLLR	17	7	3654, 4791, 1147, 3551, 4790, 5970, 8517	Predicted	7.76372e-10	1.67206e-08
O15027	SEC16A	9919	SEC16 homolog A, endoplasmic reticulum export factor	140	131	stke	Interleukin 1 (IL-1) Pathway	64	4	3654, 4791, 4790, 5970	Predicted	0.00867679	0.031715
O15027	SEC16A	9919	SEC16 homolog A, endoplasmic reticulum export factor	140	131	wikipathways	Folate Metabolism	65	4	7124, 4791, 4790, 5970	Predicted	0.00915694	0.0330475
O15027	SEC16A	9919	SEC16 homolog A, endoplasmic reticulum export factor	140	131	wikipathways	IL17 signaling pathway	31	5	7187, 3551, 4790, 5970, 8517	Predicted	3.92892e-05	0.000339908
O15027	SEC16A	9919	SEC16 homolog A, endoplasmic reticulum export factor	140	131	wikipathways	NLR Proteins	10	4	1147, 3551, 5970, 8517	Predicted	4.85692e-06	5.26145e-05
O15027	SEC16A	9919	SEC16 homolog A, endoplasmic reticulum export factor	140	131	wikipathways	Osteopontin Signaling	13	4	1147, 3551, 4790, 5970	Predicted	1.60553e-05	0.000153576
O15027	SEC16A	9919	SEC16 homolog A, endoplasmic reticulum export factor	140	131	wikipathways	Rac1-Pak1-p38-MMP-2 pathway	66	4	1147, 3551, 4790, 5970	Predicted	0.00965409	0.0343692
O15027	SEC16A	9919	SEC16 homolog A, endoplasmic reticulum export factor	140	131	wikipathways	Regulation of toll-like receptor signaling pathway	139	9	3654, 7124, 7187, 4791, 1147, 3551, 4790, 5970, 8517	Predicted	6.48849e-05	0.000528634
O15027	SEC16A	9919	SEC16 homolog A, endoplasmic reticulum export factor	140	131	wikipathways	Selenium Metabolism and Selenoproteins	33	3	4790, 5970, 6156	Predicted	0.00819897	0.030382
O15027	SEC16A	9919	SEC16 homolog A, endoplasmic reticulum export factor	140	131	wikipathways	Selenium Micronutrient Network	76	4	7124, 4791, 4790, 5970	Predicted	0.0156081	0.049043
O15027	SEC16A	9919	SEC16 homolog A, endoplasmic reticulum export factor	140	131	wikipathways	Structural Pathway of Interleukin 1 (IL-1)	44	5	3654, 4215, 1147, 3551, 5970	Predicted	0.000220134	0.00153421
O15027	SEC16A	9919	SEC16 homolog A, endoplasmic reticulum export factor	140	131	wikipathways	Toll-like receptor signaling pathway	102	9	3654, 7124, 7187, 4791, 1147, 3551, 4790, 5970, 8517	Predicted	5.376e-06	5.76412e-05
O15027	SEC16A	9919	SEC16 homolog A, endoplasmic reticulum export factor	140	131	wikipathways	TSLP Signaling Pathway	47	4	4791, 4790, 5970, 5971	Predicted	0.0028719	0.0133691
O15027	SEC16A	9919	SEC16 homolog A, endoplasmic reticulum export factor	140	131	wikipathways	Vitamin B12 Metabolism	50	4	7124, 4791, 4790, 5970	Predicted	0.0036016	0.0160084
O15027	SEC16A	9919	SEC16 homolog A, endoplasmic reticulum export factor	140	131	pid	Alternative NF-kappaB pathway	6	4	4791, 1147, 4790, 5971	Predicted	3.60877e-07	4.96106e-06
O15027	SEC16A	9919	SEC16 homolog A, endoplasmic reticulum export factor	140	131	reactome	Interleukin-1 signaling	42	6	3654, 4215, 1147, 3551, 4790, 8517	Predicted	1.32456e-05	0.0001293
O15027	SEC16A	9919	SEC16 homolog A, endoplasmic reticulum export factor	140	131	signor	INSR	26	3	7124, 1147, 4790	Predicted	0.0041666	0.0179859
O15027	SEC16A	9919	SEC16 homolog A, endoplasmic reticulum export factor	140	131	smpdb	Intracellular Signalling Through Adenosine Receptor A2a and Adenosine	38	4	4791, 1147, 3551, 4790	Predicted	0.00129738	0.00695656
O15027	SEC16A	9919	SEC16 homolog A, endoplasmic reticulum export factor	140	131	smpdb	Intracellular Signalling Through Adenosine Receptor A2b and Adenosine	38	4	4791, 1147, 3551, 4790	Predicted	0.00129738	0.00695656
O15027	SEC16A	9919	SEC16 homolog A, endoplasmic reticulum export factor	140	131	spike	TLR Signaling	103	7	3654, 7124, 4791, 1147, 3551, 4217, 4790	Predicted	0.00032076	0.00212323
O15027	SEC16A	9919	SEC16 homolog A, endoplasmic reticulum export factor	140	131	stke	G alpha 13 Pathway	31	6	4791, 1147, 3551, 4217, 4790, 8517	Predicted	2.08373e-06	2.4502e-05
O15027	SEC16A	9919	SEC16 homolog A, endoplasmic reticulum export factor	140	131	stke	Seven Transmembrane Receptor Signaling Through beta-Arrestin	26	3	4791, 4217, 4790	Predicted	0.0041666	0.0179859
O15027	SEC16A	9919	SEC16 homolog A, endoplasmic reticulum export factor	140	131	wikipathways	Apoptosis-related network due to altered Notch3 in ovarian cancer	53	4	7124, 7185, 3309, 4790	Predicted	0.00444802	0.0189363
O15027	SEC16A	9919	SEC16 homolog A, endoplasmic reticulum export factor	140	131	wikipathways	Cardiac Hypertrophic Response	54	5	7124, 1147, 3551, 4790, 8517	Predicted	0.000579443	0.00352839
O15027	SEC16A	9919	SEC16 homolog A, endoplasmic reticulum export factor	140	131	wikipathways	Hair Follicle Development- Induction (Part 1 of 3)	42	3	1147, 3551, 4790	Predicted	0.0158891	0.0497105
O15027	SEC16A	9919	SEC16 homolog A, endoplasmic reticulum export factor	140	131	wikipathways	MicroRNAs in cardiomyocyte hypertrophy	83	5	7124, 1147, 3551, 4790, 8517	Predicted	0.00397451	0.0173292
O15027	SEC16A	9919	SEC16 homolog A, endoplasmic reticulum export factor	140	131	wikipathways	Quercetin and Nf-kB- AP-1 Induced Cell Apoptosis	15	2	3551, 4790	Predicted	0.0149929	0.0476277
O15027	SEC16A	9919	SEC16 homolog A, endoplasmic reticulum export factor	140	131	reactome	Signaling by Hippo	20	3	9113, 26524, 60485	Predicted	0.00193081	0.00967622
O15027	SEC16A	9919	SEC16 homolog A, endoplasmic reticulum export factor	140	131	netpath	TSH	26	3	23513, 3309, 3551	Predicted	0.0041666	0.0179859
O15027	SEC16A	9919	SEC16 homolog A, endoplasmic reticulum export factor	140	131	reactome	Antigen Presentation: Folding, assembly and peptide loading of class I MHC	23	3	6396, 10484, 3309	Predicted	0.00291763	0.0135209
O15027	SEC16A	9919	SEC16 homolog A, endoplasmic reticulum export factor	140	131	biocarta	il-10 anti-inflammatory signaling pathway	13	2	7124, 4217	Predicted	0.0113229	0.0387514
O15027	SEC16A	9919	SEC16 homolog A, endoplasmic reticulum export factor	140	131	inoh	JAK STAT pathway and regulation	307	11	1452, 1454, 3654, 7124, 4215, 10746, 1147, 3551, 4217, 5717, 8517	Predicted	0.00175788	0.00894817
O15027	SEC16A	9919	SEC16 homolog A, endoplasmic reticulum export factor	140	131	biocarta	mapkinase signaling pathway	56	5	4215, 10746, 1147, 3551, 4217	Predicted	0.000685897	0.00406855
O15027	SEC16A	9919	SEC16 homolog A, endoplasmic reticulum export factor	140	131	inoh	VEGF	185	9	1452, 1454, 3654, 4215, 10746, 1147, 3551, 4217, 8517	Predicted	0.00055787	0.00341431
O15027	SEC16A	9919	SEC16 homolog A, endoplasmic reticulum export factor	140	131	uniprot	Pathways L serine from 3 phospho D glycerate step 1 3	1	1	26227	Predicted	0.0126595	0.0421078
O15027	SEC16A	9919	SEC16 homolog A, endoplasmic reticulum export factor	140	131	uniprot	Pathways S dihydroorotate from bicarbonate step 1 3	1	1	790	Predicted	0.0126595	0.0421078
O15027	SEC16A	9919	SEC16 homolog A, endoplasmic reticulum export factor	140	131	uniprot	Pathways S dihydroorotate from bicarbonate step 2 3	1	1	790	Predicted	0.0126595	0.0421078
O15027	SEC16A	9919	SEC16 homolog A, endoplasmic reticulum export factor	140	131	uniprot	Pathways S dihydroorotate from bicarbonate step 3 3	1	1	790	Predicted	0.0126595	0.0421078
O15027	SEC16A	9919	SEC16 homolog A, endoplasmic reticulum export factor	140	131	pid	FAS (CD95) signaling pathway	35	4	1147, 1213, 3551, 8517	Predicted	0.000947626	0.0053474
O15027	SEC16A	9919	SEC16 homolog A, endoplasmic reticulum export factor	140	131	reactome	Dectin-1 mediated noncanonical NF-kB signaling	8	3	4791, 1147, 5971	Predicted	0.000106005	0.000812831
O15027	SEC16A	9919	SEC16 homolog A, endoplasmic reticulum export factor	140	131	reactome	NIK-->noncanonical NF-kB signaling	8	3	4791, 1147, 5971	Predicted	0.000106005	0.000812831
O15027	SEC16A	9919	SEC16 homolog A, endoplasmic reticulum export factor	140	131	ipavs	GAP_JUNCTION_REGULATION	56	4	10746, 808, 1627, 7846	Predicted	0.00541925	0.0221099
O15027	SEC16A	9919	SEC16 homolog A, endoplasmic reticulum export factor	140	131	reactome	POU5F1 (OCT4), SOX2, NANOG activate genes related to proliferation	10	2	6657, 79923	Predicted	0.00669661	0.026035
O15027	SEC16A	9919	SEC16 homolog A, endoplasmic reticulum export factor	140	131	reactome	POU5F1 (OCT4), SOX2, NANOG repress genes related to differentiation	11	2	6657, 79923	Predicted	0.00811725	0.0301511
O15027	SEC16A	9919	SEC16 homolog A, endoplasmic reticulum export factor	140	131	wikipathways	Transcriptional regulation of pluripotent stem cells	5	2	6657, 79923	Predicted	0.00155124	0.00806923
O15027	SEC16A	9919	SEC16 homolog A, endoplasmic reticulum export factor	140	131	pid	Endogenous TLR signaling	26	4	3654, 1147, 3551, 8517	Predicted	0.000295468	0.00197869
O15027	SEC16A	9919	SEC16 homolog A, endoplasmic reticulum export factor	140	131	reactome	IKK complex recruitment mediated by RIP1	26	3	1147, 3551, 8517	Predicted	0.0041666	0.0179859
O15027	SEC16A	9919	SEC16 homolog A, endoplasmic reticulum export factor	140	131	reactome	IRAK1 recruits IKK complex	12	4	3654, 1147, 3551, 8517	Predicted	1.12251e-05	0.000111531
O15027	SEC16A	9919	SEC16 homolog A, endoplasmic reticulum export factor	140	131	reactome	IRAK1 recruits IKK complex upon TLR7/8 or 9 stimulation	12	4	3654, 1147, 3551, 8517	Predicted	1.12251e-05	0.000111531
O15027	SEC16A	9919	SEC16 homolog A, endoplasmic reticulum export factor	140	131	reactome	NF-kB activation through FADD/RIP-1 pathway mediated by caspase-8 and -10	12	3	1147, 3551, 8517	Predicted	0.000401258	0.00257335
O15027	SEC16A	9919	SEC16 homolog A, endoplasmic reticulum export factor	140	131	reactome	NOD1/2 Signaling Pathway	33	4	3654, 1147, 3551, 8517	Predicted	0.000755194	0.00441589
O15027	SEC16A	9919	SEC16 homolog A, endoplasmic reticulum export factor	140	131	reactome	Nucleotide-binding domain, leucine rich repeat containing receptor (NLR) signaling pathways	47	4	3654, 1147, 3551, 8517	Predicted	0.0028719	0.0133691
O15027	SEC16A	9919	SEC16 homolog A, endoplasmic reticulum export factor	140	131	humancyc	fatty acid elongation -- saturated	1	1	2194	Predicted	0.0126595	0.0421078
O15027	SEC16A	9919	SEC16 homolog A, endoplasmic reticulum export factor	140	131	reactome	COPII (Coat Protein 2) Mediated Vesicle Transport	9	2	6396, 10484	Predicted	0.00540188	0.0220594
O15027	SEC16A	9919	SEC16 homolog A, endoplasmic reticulum export factor	140	131	reactome	ER to Golgi Transport	9	2	6396, 10484	Predicted	0.00540188	0.0220594
O15027	SEC16A	9919	SEC16 homolog A, endoplasmic reticulum export factor	140	131	reactome	p75NTR recruits signalling complexes	9	2	3654, 3551	Predicted	0.00540188	0.0220594
O15027	SEC16A	9919	SEC16 homolog A, endoplasmic reticulum export factor	140	131	systems.biology.org	hepatocyte_v2 31	1	1	5837	Predicted	0.0126595	0.0421078
O15027	SEC16A	9919	SEC16 homolog A, endoplasmic reticulum export factor	140	131	systems.biology.org	Skeletal_muscle_v2 31	1	1	5837	Predicted	0.0126595	0.0421078
O15027	SEC16A	9919	SEC16 homolog A, endoplasmic reticulum export factor	140	131	rb	Pathways rb_map	287	5	324, 84231, 3320, 6601, 9093	Known.Member	0.298431	0.381497
O15027	SEC16A	9919	SEC16 homolog A, endoplasmic reticulum export factor	140	131	rb	Pathways E2F6 8_module	105	1	324	Known.Member	0.73934	0.781784
O15031	PLXNB2	23654	plexin B2	40	36	netpath	TNFalpha	234	6	8726, 7531, 7534, 2549, 2885, 6714	Predicted	1.938e-09	3.93181e-08
O15031	PLXNB2	23654	plexin B2	40	36	reactome	Cellular responses to stress	364	2	8726, 7531	Predicted	0.00513104	0.0211907
O15031	PLXNB2	23654	plexin B2	40	36	reactome	Gene Expression	1195	4	8726, 7531, 7534, 1981	Predicted	5.417e-05	0.000451222
O15031	PLXNB2	23654	plexin B2	40	36	inoh	EGF	28	3	7531, 7534, 2885	Predicted	2.10656e-05	0.000195591
O15031	PLXNB2	23654	plexin B2	40	36	inoh	Fas	24	2	7531, 7534	Predicted	0.0119532	0.0403496
O15031	PLXNB2	23654	plexin B2	40	36	inoh	FGF	67	5	5335, 7531, 7534, 2549, 2885	Predicted	5.20009e-08	8.35502e-07
O15031	PLXNB2	23654	plexin B2	40	36	inoh	insulin	78	4	7531, 7534, 1981, 2885	Predicted	0.000299322	0.00200088
O15031	PLXNB2	23654	plexin B2	40	36	inoh	insulin Mam	82	4	7531, 7534, 1981, 2885	Predicted	0.000126099	0.000945764
O15031	PLXNB2	23654	plexin B2	40	36	kegg	Epstein-Barr virus infection	200	3	5335, 7531, 7534	Predicted	0.00324067	0.0147108
O15031	PLXNB2	23654	plexin B2	40	36	kegg	Hepatitis B	146	3	7534, 2885, 6714	Predicted	0.011811	0.0399741
O15031	PLXNB2	23654	plexin B2	40	36	kegg	PI3K-Akt signaling pathway	345	7	4233, 7531, 7534, 2885, 3082, 3691, 3913	Predicted	1.54496e-07	2.27892e-06
O15031	PLXNB2	23654	plexin B2	40	36	kegg	Viral carcinogenesis	206	5	7531, 7534, 387, 2885, 6714	Predicted	5.8792e-06	6.24708e-05
O15031	PLXNB2	23654	plexin B2	40	36	netpath	Alpha6Beta4Integrin	70	10	4486, 4233, 7531, 7534, 387, 2549, 2885, 3691, 3913, 6714	Predicted	7.03024e-14	2.51391e-12
O15031	PLXNB2	23654	plexin B2	40	36	netpath	EGFR1	452	10	5335, 4233, 7534, 387, 867, 1981, 2549, 2885, 3691, 6714	Predicted	1.7072e-13	5.85467e-12
O15031	PLXNB2	23654	plexin B2	40	36	netpath	IL3	51	4	7534, 867, 2549, 2885	Predicted	0.000201871	0.00142308
O15031	PLXNB2	23654	plexin B2	40	36	netpath	IL5	48	3	7534, 867, 2885	Predicted	0.00310941	0.0142283
O15031	PLXNB2	23654	plexin B2	40	36	netpath	Prolactin	68	3	7534, 2885, 6714	Predicted	0.00227881	0.0110777
O15031	PLXNB2	23654	plexin B2	40	36	netpath	TCR	241	5	5335, 7534, 867, 2885, 6714	Predicted	2.52408e-06	2.91435e-05
O15031	PLXNB2	23654	plexin B2	40	36	pid	a6b1 and a6b4 Integrin signaling	45	8	4486, 4233, 7531, 7534, 2885, 3691, 3913, 4485	Predicted	8.11062e-10	1.74187e-08
O15031	PLXNB2	23654	plexin B2	40	36	pid	Class I PI3K signaling events mediated by Akt	35	3	7531, 7534, 6714	Predicted	0.00126086	0.00679351
O15031	PLXNB2	23654	plexin B2	40	36	pid	ErbB1 downstream signaling	106	5	7531, 7534, 2549, 2885, 6714	Predicted	8.20126e-07	1.0504e-05
O15031	PLXNB2	23654	plexin B2	40	36	pid	FoxO family signaling	49	3	7531, 7534, 4485	Predicted	0.00194375	0.009719
O15031	PLXNB2	23654	plexin B2	40	36	pid	GMCSF-mediated signaling events	37	2	7534, 2885	Predicted	0.00237777	0.0114614
O15031	PLXNB2	23654	plexin B2	40	36	pid	IGF1 pathway	30	3	7531, 7534, 2885	Predicted	0.000162524	0.0011796
O15031	PLXNB2	23654	plexin B2	40	36	pid	IL3-mediated signaling events	27	2	7534, 2885	Predicted	0.0101249	0.0356296
O15031	PLXNB2	23654	plexin B2	40	36	pid	p38 signaling mediated by MAPKAP kinases	21	2	7531, 7534	Predicted	0.00649762	0.0254299
O15031	PLXNB2	23654	plexin B2	40	36	pid	PDGFR-beta signaling pathway	126	9	5335, 7531, 7534, 387, 396, 867, 2549, 2885, 6714	Predicted	1.81099e-15	7.61274e-14
O15031	PLXNB2	23654	plexin B2	40	36	pid	Trk receptor signaling mediated by PI3K and PLC-gamma	36	6	5335, 7531, 7534, 2549, 2885, 6714	Predicted	4.93805e-08	7.96532e-07
O15031	PLXNB2	23654	plexin B2	40	36	reactome	Activation of BAD and translocation to mitochondria	15	2	7531, 7534	Predicted	0.00881906	0.0320946
O15031	PLXNB2	23654	plexin B2	40	36	reactome	Activation of BH3-only proteins	25	2	7531, 7534	Predicted	0.00362823	0.0161104
O15031	PLXNB2	23654	plexin B2	40	36	reactome	Adaptive Immune System	569	8	26270, 5335, 7534, 867, 2549, 2885, 6714, 10273	Predicted	8.56281e-10	1.83245e-08
O15031	PLXNB2	23654	plexin B2	40	36	reactome	Apoptosis	112	2	7531, 7534	Predicted	0.00157707	0.00817904
O15031	PLXNB2	23654	plexin B2	40	36	reactome	Cell Cycle	498	3	79682, 7531, 7534	Predicted	0.000186139	0.00132722
O15031	PLXNB2	23654	plexin B2	40	36	reactome	Chk1/Chk2(Cds1) mediated inactivation of Cyclin B:Cdk1 complex	12	2	7531, 7534	Predicted	0.00173652	0.00886596
O15031	PLXNB2	23654	plexin B2	40	36	reactome	Cytokine Signaling in Immune system	374	7	5335, 7534, 867, 1981, 2885, 3082, 6714	Predicted	4.40633e-08	7.16787e-07
O15031	PLXNB2	23654	plexin B2	40	36	reactome	GP1b-IX-V activation signalling	10	2	7534, 6714	Predicted	0.00283656	0.0132294
O15031	PLXNB2	23654	plexin B2	40	36	reactome	Hemostasis	491	6	5335, 7534, 387, 2885, 3082, 6714	Predicted	5.13306e-05	0.000430283
O15031	PLXNB2	23654	plexin B2	40	36	reactome	Immune System	1128	11	26270, 5335, 7534, 867, 1981, 2549, 2885, 3082, 5589, 6714, 10273	Predicted	5.92278e-17	2.85349e-15
O15031	PLXNB2	23654	plexin B2	40	36	reactome	Interleukin-3, 5 and GM-CSF signaling	210	4	7534, 867, 2885, 6714	Predicted	0.00272916	0.0128186
O15031	PLXNB2	23654	plexin B2	40	36	reactome	Intrinsic Pathway for Apoptosis	38	2	7531, 7534	Predicted	0.00970718	0.034516
O15031	PLXNB2	23654	plexin B2	40	36	reactome	Platelet activation, signaling and aggregation	228	5	7534, 387, 2885, 3082, 6714	Predicted	2.93008e-06	3.33505e-05
O15031	PLXNB2	23654	plexin B2	40	36	reactome	RHO GTPase Effectors	287	6	79682, 7531, 7534, 387, 2885, 6714	Predicted	7.998e-06	8.23331e-05
O15031	PLXNB2	23654	plexin B2	40	36	reactome	RHO GTPases activate PKNs	92	3	7531, 7534, 387	Predicted	0.000470658	0.00295241
O15031	PLXNB2	23654	plexin B2	40	36	reactome	Signal Transduction	2314	16	79682, 9826, 23365, 5335, 7531, 7534, 387, 396, 867, 1981, 2549, 2885, 5364, 6714, 9138, 10273	Predicted	7.78541e-23	5.73802e-21
O15031	PLXNB2	23654	plexin B2	40	36	reactome	Signaling by Interleukins	268	5	7534, 867, 2885, 3082, 6714	Predicted	9.13985e-05	0.000714067
O15031	PLXNB2	23654	plexin B2	40	36	reactome	Signaling by Rho GTPases	399	9	79682, 9826, 23365, 7531, 7534, 387, 396, 2885, 6714	Predicted	1.62945e-13	5.60041e-12
O15031	PLXNB2	23654	plexin B2	40	36	reactome	TP53 Regulates Metabolic Genes	76	2	7531, 7534	Predicted	0.0115924	0.0394104
O15031	PLXNB2	23654	plexin B2	40	36	reactome	Transcriptional Regulation by TP53	76	2	7531, 7534	Predicted	0.00934304	0.0335364
O15031	PLXNB2	23654	plexin B2	40	36	reactome	Vesicle-mediated transport	195	3	7531, 7534, 6714	Predicted	0.00523188	0.0215111
O15031	PLXNB2	23654	plexin B2	40	36	signor	HPP	29	2	7534, 387	Predicted	0.0134283	0.0439758
O15031	PLXNB2	23654	plexin B2	40	36	systems.biology.org	adipocyte_v2 1	387	5	5335, 7531, 7534, 2549, 2885	Predicted	3.95432e-06	4.371e-05
O15031	PLXNB2	23654	plexin B2	40	36	systems.biology.org	beta_cell_v2 3	495	5	5335, 7531, 7534, 2549, 2885	Predicted	7.61974e-08	1.18871e-06
O15031	PLXNB2	23654	plexin B2	40	36	systems.biology.org	EGFR_signaling_for_RTKC	322	8	23365, 5335, 7531, 7534, 387, 2549, 2885, 6714	Predicted	2.32187e-15	9.65525e-14
O15031	PLXNB2	23654	plexin B2	40	36	systems.biology.org	hepatocyte_v2 9	418	5	5335, 7531, 7534, 2549, 2885	Predicted	1.15724e-06	1.43693e-05
O15031	PLXNB2	23654	plexin B2	40	36	systems.biology.org	Macrophage_Map_Update_ver2_re	697	7	5335, 7531, 7534, 19, 387, 2885, 6714	Predicted	3.82493e-08	6.28835e-07
O15031	PLXNB2	23654	plexin B2	40	36	systems.biology.org	Skeletal_muscle_v2 9	441	5	5335, 7531, 7534, 2549, 2885	Predicted	3.06127e-05	0.000272507
O15031	PLXNB2	23654	plexin B2	40	36	systems.biology.org	Toll Like_receptor_signaling_network	594	7	5335, 7531, 7534, 387, 2885, 3913, 6714	Predicted	4.65507e-11	1.1881e-09
O15031	PLXNB2	23654	plexin B2	40	36	wikipathways	Cell Cycle	103	2	7531, 7534	Predicted	0.00396716	0.0173029
O15031	PLXNB2	23654	plexin B2	40	36	wikipathways	Myometrial Relaxation and Contraction Pathways	155	3	5335, 7531, 7534	Predicted	0.00224766	0.0109515
O15031	PLXNB2	23654	plexin B2	40	36	wikipathways	Prolactin Signaling Pathway	76	4	7534, 867, 2885, 6714	Predicted	1.83487e-05	0.000172979
O15031	PLXNB2	23654	plexin B2	40	36	kegg	Neurotrophin signaling pathway	120	6	5335, 7531, 387, 396, 2549, 2885	Predicted	1.01176e-08	1.83232e-07
O15031	PLXNB2	23654	plexin B2	40	36	pid	Lissencephaly gene (LIS1) in neuronal migration and development	31	2	7531, 387	Predicted	0.000637031	0.00382103
O15031	PLXNB2	23654	plexin B2	40	36	pid	p75(NTR)-mediated signaling	70	3	7531, 387, 396	Predicted	6.36756e-06	6.71139e-05
O15031	PLXNB2	23654	plexin B2	40	36	pid	Signaling events mediated by HDAC Class II	38	1	7531	Predicted	0.00697031	0.026818
O15031	PLXNB2	23654	plexin B2	40	36	pid	TGF-beta receptor signaling	50	2	7531, 2885	Predicted	0.000639358	0.00383232
O15031	PLXNB2	23654	plexin B2	40	36	reactome	Cell Cycle, Mitotic	428	2	79682, 7531	Predicted	1.28002e-05	0.000125438
O15031	PLXNB2	23654	plexin B2	40	36	reactome	Cell death signalling via NRAGE, NRIF and NADE	61	3	9826, 23365, 7531	Predicted	6.35098e-06	6.69565e-05
O15031	PLXNB2	23654	plexin B2	40	36	reactome	G2/M Transition	114	1	7531	Predicted	0.00702197	0.026976
O15031	PLXNB2	23654	plexin B2	40	36	reactome	Loss of proteins required for interphase microtubule organizationfrom the centrosome	62	1	7531	Predicted	0.00698654	0.0268658
O15031	PLXNB2	23654	plexin B2	40	36	reactome	Organelle biogenesis and maintenance	291	1	7531	Predicted	0.00714532	0.0273553
O15031	PLXNB2	23654	plexin B2	40	36	reactome	p75 NTR receptor-mediated signalling	82	6	9826, 23365, 7531, 387, 396, 9138	Predicted	5.43888e-13	1.76221e-11
O15031	PLXNB2	23654	plexin B2	40	36	reactome	Regulation of HSF1-mediated heat shock response	80	1	7531	Predicted	0.0139472	0.0451547
O15031	PLXNB2	23654	plexin B2	40	36	reactome	Signalling by NGF	384	10	9826, 23365, 5335, 7531, 387, 396, 2549, 2885, 6714, 9138	Predicted	1.60467e-17	8.1167e-16
O15031	PLXNB2	23654	plexin B2	40	36	biocarta	bioactive peptide induced signaling pathway	33	2	5335, 2885	Predicted	0.00391509	0.0171136
O15031	PLXNB2	23654	plexin B2	40	36	biocarta	calcium signaling by hbx of hepatitis b virus	16	2	2885, 6714	Predicted	0.00104349	0.00579837
O15031	PLXNB2	23654	plexin B2	40	36	biocarta	cbl mediated ligand-induced downregulation of egf receptors pathway	8	3	867, 2885, 6714	Predicted	1.70635e-05	0.000162148
O15031	PLXNB2	23654	plexin B2	40	36	biocarta	egf signaling pathway	20	2	5335, 2885	Predicted	0.00309293	0.0141738
O15031	PLXNB2	23654	plexin B2	40	36	biocarta	epo signaling pathway	11	2	5335, 2885	Predicted	0.00154695	0.00805329
O15031	PLXNB2	23654	plexin B2	40	36	biocarta	erk1/erk2 mapk signaling pathway	22	2	2885, 6714	Predicted	0.00155019	0.00806521
O15031	PLXNB2	23654	plexin B2	40	36	biocarta	fc epsilon receptor i signaling in mast cells	29	2	5335, 2885	Predicted	0.00155225	0.00807309
O15031	PLXNB2	23654	plexin B2	40	36	biocarta	growth hormone signaling pathway	23	2	5335, 2885	Predicted	0.00155048	0.00806632
O15031	PLXNB2	23654	plexin B2	40	36	biocarta	il-2 receptor beta chain in t cell activation	47	2	867, 2885	Predicted	0.00155758	0.00809415
O15031	PLXNB2	23654	plexin B2	40	36	biocarta	il 4 signaling pathway	15	1	2885	Predicted	0.0138599	0.0449566
O15031	PLXNB2	23654	plexin B2	40	36	biocarta	integrin signaling pathway	33	3	387, 2885, 6714	Predicted	0.00785252	0.0293878
O15031	PLXNB2	23654	plexin B2	40	36	biocarta	links between pyk2 and map kinases	26	3	5335, 2885, 6714	Predicted	0.00171041	0.00875368
O15031	PLXNB2	23654	plexin B2	40	36	biocarta	nerve growth factor pathway (ngf)	18	2	5335, 2885	Predicted	0.00649399	0.0254178
O15031	PLXNB2	23654	plexin B2	40	36	biocarta	pdgf signaling pathway	27	2	5335, 2885	Predicted	0.0101249	0.0356296
O15031	PLXNB2	23654	plexin B2	40	36	biocarta	vegf hypoxia and angiogenesis	30	3	5335, 2885, 6714	Predicted	0.00486989	0.0203318
O15031	PLXNB2	23654	plexin B2	40	36	inoh	CD4 T cell receptor signaling-ERK cascade	40	2	5335, 2885	Predicted	0.000419686	0.00267534
O15031	PLXNB2	23654	plexin B2	40	36	inoh	HGF	35	6	5335, 4233, 2549, 2885, 3082, 6714	Predicted	2.5926e-06	2.98545e-05
O15031	PLXNB2	23654	plexin B2	40	36	inoh	JAK STAT pathway and regulation	307	3	4233, 2885, 6714	Predicted	0.000193655	0.00137367
O15031	PLXNB2	23654	plexin B2	40	36	ipavs	ANG_II_and_JAK_STAT_interactions_in_mediating_cardiac_myocyte_function	230	4	5335, 2549, 2885, 6714	Predicted	1.62791e-05	0.000155466
O15031	PLXNB2	23654	plexin B2	40	36	ipavs	Cardiac_Hypertrophy	346	7	9826, 5335, 387, 1981, 2885, 3082, 9138	Predicted	1.36163e-08	2.41543e-07
O15031	PLXNB2	23654	plexin B2	40	36	ipavs	EGF_receptor_transactivation_in_Cardiac_Hypertrophy	47	3	5335, 387, 2885	Predicted	0.000404998	0.00259444
O15031	PLXNB2	23654	plexin B2	40	36	ipavs	GP130_JAK_STAT_pathway	254	5	5335, 19, 2549, 2885, 6714	Predicted	1.25556e-09	2.62094e-08
O15031	PLXNB2	23654	plexin B2	40	36	kegg	B cell receptor signaling pathway	72	1	2885	Predicted	0.0104711	0.0365356
O15031	PLXNB2	23654	plexin B2	40	36	kegg	ErbB signaling pathway	87	5	5335, 867, 2549, 2885, 6714	Predicted	9.86998e-07	1.24345e-05
O15031	PLXNB2	23654	plexin B2	40	36	kegg	Focal adhesion	207	7	4233, 387, 2885, 3082, 3691, 3913, 6714	Predicted	8.73054e-08	1.34785e-06
O15031	PLXNB2	23654	plexin B2	40	36	kegg	Gap junction	89	2	2885, 6714	Predicted	0.0140864	0.0455129
O15031	PLXNB2	23654	plexin B2	40	36	kegg	Insulin signaling pathway	140	2	867, 2885	Predicted	0.0122113	0.0409798
O15031	PLXNB2	23654	plexin B2	40	36	kegg	MicroRNAs in cancer	149	4	5335, 4233, 387, 2885	Predicted	0.000122729	0.000923572
O15031	PLXNB2	23654	plexin B2	40	36	kegg	Natural killer cell mediated cytotoxicity	133	2	5335, 2885	Predicted	0.0012284	0.00664557
O15031	PLXNB2	23654	plexin B2	40	36	kegg	Non-small cell lung cancer	56	2	5335, 2885	Predicted	0.00618105	0.0244753
O15031	PLXNB2	23654	plexin B2	40	36	kegg	Pathways in cancer	398	10	9826, 23365, 5335, 4233, 387, 867, 2885, 3082, 3913, 9138	Predicted	2.94056e-15	1.21094e-13
O15031	PLXNB2	23654	plexin B2	40	36	kegg	Proteoglycans in cancer	201	10	23365, 5335, 4233, 387, 867, 2549, 2885, 3082, 6714, 9138	Predicted	8.84544e-16	3.83195e-14
O15031	PLXNB2	23654	plexin B2	40	36	kegg	Ras signaling pathway	226	6	5335, 4233, 387, 2549, 2885, 3082	Predicted	0.000434577	0.00275668
O15031	PLXNB2	23654	plexin B2	40	36	kegg	Renal cell carcinoma	66	4	4233, 2549, 2885, 3082	Predicted	7.20202e-07	9.33052e-06
O15031	PLXNB2	23654	plexin B2	40	36	kegg	T cell receptor signaling pathway	104	4	5335, 387, 867, 2885	Predicted	2.64696e-08	4.47313e-07
O15031	PLXNB2	23654	plexin B2	40	36	netpath	BCR	129	4	5335, 867, 2549, 2885	Predicted	2.67284e-08	4.51369e-07
O15031	PLXNB2	23654	plexin B2	40	36	netpath	BDNF	46	2	5335, 2885	Predicted	0.00052396	0.00323595
O15031	PLXNB2	23654	plexin B2	40	36	netpath	Fibroblast growth factor-1	74	5	5335, 2549, 2885, 5589, 6714	Predicted	3.06041e-10	6.9879e-09
O15031	PLXNB2	23654	plexin B2	40	36	netpath	Ghrelin	39	2	2885, 6714	Predicted	0.000900505	0.00511974
O15031	PLXNB2	23654	plexin B2	40	36	netpath	IL2	76	2	867, 2885	Predicted	0.000177358	0.00127239
O15031	PLXNB2	23654	plexin B2	40	36	netpath	IL4	63	2	867, 2885	Predicted	0.000328658	0.00216895
O15031	PLXNB2	23654	plexin B2	40	36	netpath	Leptin	62	3	5335, 2885, 6714	Predicted	4.98476e-05	0.000419201
O15031	PLXNB2	23654	plexin B2	40	36	netpath	Oncostatin_M	38	2	2885, 6714	Predicted	0.00017606	0.00126466
O15031	PLXNB2	23654	plexin B2	40	36	pharmgkb	EGFR Inhibitor Pathway, Pharmacodynamics	67	2	5335, 2885	Predicted	0.00017705	0.00127048
O15031	PLXNB2	23654	plexin B2	40	36	pid	EPHA2 forward signaling	18	3	387, 2885, 6714	Predicted	1.37268e-05	0.000133509
O15031	PLXNB2	23654	plexin B2	40	36	pid	EPHB forward signaling	39	2	2885, 6714	Predicted	0.00194616	0.00972822
O15031	PLXNB2	23654	plexin B2	40	36	pid	EPO signaling pathway	33	4	5335, 867, 2549, 2885	Predicted	4.63195e-07	6.23446e-06
O15031	PLXNB2	23654	plexin B2	40	36	pid	Fc-epsilon receptor I signaling in mast cells	62	3	5335, 867, 2885	Predicted	2.17362e-06	2.54584e-05
O15031	PLXNB2	23654	plexin B2	40	36	pid	FGF signaling pathway	56	7	5335, 4233, 867, 2549, 2885, 3082, 6714	Predicted	2.11235e-11	5.64241e-10
O15031	PLXNB2	23654	plexin B2	40	36	pid	IL2-mediated signaling events	54	2	387, 2885	Predicted	0.0039306	0.0171711
O15031	PLXNB2	23654	plexin B2	40	36	pid	IL4-mediated signaling events	65	2	867, 2885	Predicted	0.00156294	0.00811701
O15031	PLXNB2	23654	plexin B2	40	36	pid	IL6-mediated signaling events	47	2	2549, 2885	Predicted	0.00155758	0.00809415
O15031	PLXNB2	23654	plexin B2	40	36	pid	Insulin Pathway	45	2	867, 2885	Predicted	0.00155699	0.00809163
O15031	PLXNB2	23654	plexin B2	40	36	pid	Internalization of ErbB1	38	3	867, 2885, 6714	Predicted	2.55845e-05	0.000232404
O15031	PLXNB2	23654	plexin B2	40	36	pid	Nephrin/Neph1 signaling in the kidney podocyte	29	2	5335, 2885	Predicted	0.00155225	0.00807309
O15031	PLXNB2	23654	plexin B2	40	36	pid	Neurotrophic factor-mediated Trk receptor signaling	63	4	5335, 387, 2549, 2885	Predicted	0.000538678	0.00331364
O15031	PLXNB2	23654	plexin B2	40	36	pid	PDGFR-alpha signaling pathway	22	2	5335, 2885	Predicted	0.00155019	0.00806521
O15031	PLXNB2	23654	plexin B2	40	36	pid	SHP2 signaling	58	3	387, 2549, 2885	Predicted	0.00172547	0.00881752
O15031	PLXNB2	23654	plexin B2	40	36	pid	Signaling events mediated by focal adhesion kinase	62	5	9826, 5335, 387, 2885, 6714	Predicted	8.93185e-05	0.000699776
O15031	PLXNB2	23654	plexin B2	40	36	pid	Signaling events mediated by Hepatocyte Growth Factor Receptor (c-Met)	81	8	5335, 4233, 387, 867, 2549, 2885, 3082, 6714	Predicted	5.46508e-12	1.57277e-10
O15031	PLXNB2	23654	plexin B2	40	36	pid	Signaling events mediated by Stem cell factor receptor (c-Kit)	52	3	867, 2549, 2885	Predicted	7.50344e-05	0.000600659
O15031	PLXNB2	23654	plexin B2	40	36	pid	Signaling events mediated by TCPTP	38	5	4233, 2549, 2885, 3082, 6714	Predicted	1.79774e-06	2.14405e-05
O15031	PLXNB2	23654	plexin B2	40	36	pid	Signaling events mediated by VEGFR1 and VEGFR2	68	6	5335, 387, 867, 2549, 2885, 6714	Predicted	5.70566e-07	7.54551e-06
O15031	PLXNB2	23654	plexin B2	40	36	pid	Signaling events regulated by Ret tyrosine kinase	39	4	387, 2549, 2885, 6714	Predicted	0.00657095	0.0256518
O15031	PLXNB2	23654	plexin B2	40	36	pid	TCR signaling in naïve CD4+ T cells	66	3	5335, 867, 2885	Predicted	1.57127e-07	2.31491e-06
O15031	PLXNB2	23654	plexin B2	40	36	pid	TCR signaling in naïve CD8+ T cells	53	3	5335, 867, 2885	Predicted	0.000639019	0.0038308
O15031	PLXNB2	23654	plexin B2	40	36	reactome	Antigen activates B Cell Receptor (BCR) leading to generation of second messengers	43	3	5335, 867, 2885	Predicted	0.00046422	0.00291778
O15031	PLXNB2	23654	plexin B2	40	36	reactome	Axon guidance	456	12	64218, 9826, 23365, 27289, 5335, 4233, 387, 2885, 5364, 5365, 6714, 23129	Predicted	1.93084e-25	1.63587e-23
O15031	PLXNB2	23654	plexin B2	40	36	reactome	CD28 co-stimulation	32	2	2885, 6714	Predicted	0.00926727	0.0333282
O15031	PLXNB2	23654	plexin B2	40	36	reactome	Cell-Cell communication	128	3	2885, 3691, 6714	Predicted	0.00472715	0.0198603
O15031	PLXNB2	23654	plexin B2	40	36	reactome	Cell surface interactions at the vascular wall	99	3	5335, 2885, 6714	Predicted	0.000440614	0.00278957
O15031	PLXNB2	23654	plexin B2	40	36	reactome	Constitutive Signaling by EGFRvIII	14	3	5335, 2549, 2885	Predicted	0.00241727	0.0116155
O15031	PLXNB2	23654	plexin B2	40	36	reactome	Constitutive Signaling by Ligand-Responsive EGFR Cancer Variants	15	4	5335, 867, 2549, 2885	Predicted	7.4829e-05	0.000599164
O15031	PLXNB2	23654	plexin B2	40	36	reactome	DAP12 interactions	297	4	5335, 2549, 2885, 6714	Predicted	0.000458332	0.00288618
O15031	PLXNB2	23654	plexin B2	40	36	reactome	DAP12 signaling	281	4	5335, 2549, 2885, 6714	Predicted	5.32787e-05	0.000444708
O15031	PLXNB2	23654	plexin B2	40	36	reactome	Developmental Biology	582	12	64218, 9826, 23365, 27289, 5335, 4233, 387, 2885, 5364, 5365, 6714, 23129	Predicted	2.31532e-17	1.15547e-15
O15031	PLXNB2	23654	plexin B2	40	36	reactome	Disease	480	4	5335, 867, 2549, 2885	Predicted	3.28224e-06	3.69406e-05
O15031	PLXNB2	23654	plexin B2	40	36	reactome	Diseases of signal transduction	180	4	5335, 867, 2549, 2885	Predicted	0.000274668	0.0018585
O15031	PLXNB2	23654	plexin B2	40	36	reactome	Downstream signal transduction	278	4	5335, 2549, 2885, 6714	Predicted	3.99239e-06	4.40845e-05
O15031	PLXNB2	23654	plexin B2	40	36	reactome	Downstream signaling events of B Cell Receptor (BCR)	120	2	2549, 2885	Predicted	0.00941974	0.0337525
O15031	PLXNB2	23654	plexin B2	40	36	reactome	Downstream signaling of activated FGFR1	266	4	5335, 2549, 2885, 6714	Predicted	0.00117139	0.00638499
O15031	PLXNB2	23654	plexin B2	40	36	reactome	Downstream signaling of activated FGFR2	266	4	5335, 2549, 2885, 6714	Predicted	6.53585e-06	6.87064e-05
O15031	PLXNB2	23654	plexin B2	40	36	reactome	Downstream signaling of activated FGFR3	266	4	5335, 2549, 2885, 6714	Predicted	8.19609e-06	8.41751e-05
O15031	PLXNB2	23654	plexin B2	40	36	reactome	Downstream signaling of activated FGFR4	266	4	5335, 2549, 2885, 6714	Predicted	0.000453121	0.00285744
O15031	PLXNB2	23654	plexin B2	40	36	reactome	EGFR downregulation	26	2	867, 2885	Predicted	0.0110234	0.0379634
O15031	PLXNB2	23654	plexin B2	40	36	reactome	Fc epsilon receptor (FCERI) signaling	296	4	5335, 2549, 2885, 6714	Predicted	2.26894e-06	2.64636e-05
O15031	PLXNB2	23654	plexin B2	40	36	reactome	FCERI mediated Ca+2 mobilization	40	2	5335, 2885	Predicted	0.00971077	0.0345267
O15031	PLXNB2	23654	plexin B2	40	36	reactome	FRS-mediated FGFR2 signaling	185	2	2885, 6714	Predicted	0.0052871	0.0216908
O15031	PLXNB2	23654	plexin B2	40	36	reactome	FRS-mediated FGFR3 signaling	185	2	2885, 6714	Predicted	0.00910252	0.0328906
O15031	PLXNB2	23654	plexin B2	40	36	reactome	FRS-mediated FGFR4 signaling	185	2	2885, 6714	Predicted	0.0118288	0.0400224
O15031	PLXNB2	23654	plexin B2	40	36	reactome	GPCR downstream signaling	975	6	9826, 23365, 387, 2885, 5364, 9138	Predicted	3.59722e-08	5.94065e-07
O15031	PLXNB2	23654	plexin B2	40	36	reactome	GPVI-mediated activation cascade	54	2	387, 2885	Predicted	0.00973591	0.0345995
O15031	PLXNB2	23654	plexin B2	40	36	reactome	GRB2 events in EGFR signaling	184	2	2885, 6714	Predicted	0.00707635	0.0271516
O15031	PLXNB2	23654	plexin B2	40	36	reactome	GRB2 events in ERBB2 signaling	184	2	2885, 6714	Predicted	0.00633163	0.0249367
O15031	PLXNB2	23654	plexin B2	40	36	reactome	IGF1R signaling cascade	237	4	1981, 2549, 2885, 6714	Predicted	0.0119564	0.0403582
O15031	PLXNB2	23654	plexin B2	40	36	reactome	Innate Immune System	672	5	5335, 2549, 2885, 5589, 6714	Predicted	9.78031e-07	1.23318e-05
O15031	PLXNB2	23654	plexin B2	40	36	reactome	Insulin receptor signalling cascade	236	4	1981, 2549, 2885, 6714	Predicted	0.00132635	0.0070883
O15031	PLXNB2	23654	plexin B2	40	36	reactome	Integrin alphaIIb beta3 signaling	27	2	2885, 6714	Predicted	0.00450208	0.0191208
O15031	PLXNB2	23654	plexin B2	40	36	reactome	Interleukin-2 signaling	201	2	2885, 6714	Predicted	0.0133485	0.043767
O15031	PLXNB2	23654	plexin B2	40	36	reactome	Interleukin receptor SHC signaling	194	2	2885, 6714	Predicted	0.00598484	0.0238791
O15031	PLXNB2	23654	plexin B2	40	36	reactome	IRS-mediated signalling	233	4	1981, 2549, 2885, 6714	Predicted	5.07248e-06	5.47179e-05
O15031	PLXNB2	23654	plexin B2	40	36	reactome	MAPK1/MAPK3 signaling	190	2	2885, 6714	Predicted	0.00464293	0.0195808
O15031	PLXNB2	23654	plexin B2	40	36	reactome	Negative regulation of FGFR1 signaling	32	3	867, 2885, 6714	Predicted	0.00936051	0.0335832
O15031	PLXNB2	23654	plexin B2	40	36	reactome	Negative regulation of FGFR2 signaling	34	3	867, 2885, 6714	Predicted	0.000179061	0.00128311
O15031	PLXNB2	23654	plexin B2	40	36	reactome	Negative regulation of FGFR4 signaling	31	3	867, 2885, 6714	Predicted	0.000673851	0.00400935
O15031	PLXNB2	23654	plexin B2	40	36	reactome	NGF signalling via TRKA from the plasma membrane	309	5	5335, 387, 2549, 2885, 6714	Predicted	5.77955e-06	6.15233e-05
O15031	PLXNB2	23654	plexin B2	40	36	reactome	PI-3K cascade:FGFR4	98	2	2549, 2885	Predicted	0.0135991	0.0443546
O15031	PLXNB2	23654	plexin B2	40	36	reactome	PI3K Cascade	79	3	1981, 2549, 2885	Predicted	0.0002374	0.00163832
O15031	PLXNB2	23654	plexin B2	40	36	reactome	PI3K events in ERBB2 signaling	98	2	2549, 2885	Predicted	0.00696289	0.0267991
O15031	PLXNB2	23654	plexin B2	40	36	reactome	PI3K events in ERBB4 signaling	98	2	2549, 2885	Predicted	0.0156899	0.0492515
O15031	PLXNB2	23654	plexin B2	40	36	reactome	PI3K/AKT activation	101	3	387, 2549, 2885	Predicted	0.000135539	0.0010073
O15031	PLXNB2	23654	plexin B2	40	36	reactome	PI3K/AKT Signaling in Cancer	85	2	2549, 2885	Predicted	0.00586305	0.0234975
O15031	PLXNB2	23654	plexin B2	40	36	reactome	PIP3 activates AKT signaling	98	2	2549, 2885	Predicted	0.00553434	0.0224727
O15031	PLXNB2	23654	plexin B2	40	36	reactome	Platelet Aggregation (Plug Formation)	37	2	2885, 6714	Predicted	0.00885499	0.0321974
O15031	PLXNB2	23654	plexin B2	40	36	reactome	Prolonged ERK activation events	191	3	5335, 2885, 6714	Predicted	0.000170172	0.00122765
O15031	PLXNB2	23654	plexin B2	40	36	reactome	RAF/MAP kinase cascade	184	2	2885, 6714	Predicted	0.00953301	0.034062
O15031	PLXNB2	23654	plexin B2	40	36	reactome	Regulation of KIT signaling	16	3	867, 2885, 6714	Predicted	0.000795669	0.0046122
O15031	PLXNB2	23654	plexin B2	40	36	reactome	Regulation of signaling by CBL	18	2	867, 2885	Predicted	0.00545198	0.0222124
O15031	PLXNB2	23654	plexin B2	40	36	reactome	SHC1 events in ERBB4 signaling	184	2	2885, 6714	Predicted	0.00707635	0.0271516
O15031	PLXNB2	23654	plexin B2	40	36	reactome	Signaling by EGFR	291	5	5335, 867, 2549, 2885, 6714	Predicted	1.99213e-07	2.87945e-06
O15031	PLXNB2	23654	plexin B2	40	36	reactome	Signaling by EGFR in Cancer	15	4	5335, 867, 2549, 2885	Predicted	2.92466e-05	0.00026176
O15031	PLXNB2	23654	plexin B2	40	36	reactome	Signaling by EGFRvIII in Cancer	14	3	5335, 2549, 2885	Predicted	8.33143e-06	8.54186e-05
O15031	PLXNB2	23654	plexin B2	40	36	reactome	Signaling by ERBB2	276	5	5335, 2549, 2885, 6714, 10273	Predicted	4.7899e-05	0.000404738
O15031	PLXNB2	23654	plexin B2	40	36	reactome	Signaling by ERBB4	262	3	2549, 2885, 6714	Predicted	0.0020615	0.0101985
O15031	PLXNB2	23654	plexin B2	40	36	reactome	Signaling by FGFR	273	5	5335, 867, 2549, 2885, 6714	Predicted	7.35599e-06	7.63971e-05
O15031	PLXNB2	23654	plexin B2	40	36	reactome	Signaling by FGFR1	270	5	5335, 867, 2549, 2885, 6714	Predicted	8.83446e-06	9.00259e-05
O15031	PLXNB2	23654	plexin B2	40	36	reactome	Signaling by FGFR1 in disease	36	3	5335, 2549, 2885	Predicted	0.00186107	0.00938091
O15031	PLXNB2	23654	plexin B2	40	36	reactome	Signaling by FGFR1 mutants	36	3	5335, 2549, 2885	Predicted	0.0143414	0.0461347
O15031	PLXNB2	23654	plexin B2	40	36	reactome	Signaling by FGFR2	272	5	5335, 867, 2549, 2885, 6714	Predicted	3.09986e-05	0.000275543
O15031	PLXNB2	23654	plexin B2	40	36	reactome	Signaling by FGFR2 in disease	27	3	5335, 2549, 2885	Predicted	0.00171088	0.00875588
O15031	PLXNB2	23654	plexin B2	40	36	reactome	Signaling by FGFR2 mutants	27	3	5335, 2549, 2885	Predicted	0.000147064	0.0010814
O15031	PLXNB2	23654	plexin B2	40	36	reactome	Signaling by FGFR3	269	5	5335, 867, 2549, 2885, 6714	Predicted	3.70047e-05	0.00032239
O15031	PLXNB2	23654	plexin B2	40	36	reactome	Signaling by FGFR3 in disease	22	3	5335, 2549, 2885	Predicted	0.000132524	0.00098754
O15031	PLXNB2	23654	plexin B2	40	36	reactome	Signaling by FGFR4	269	5	5335, 867, 2549, 2885, 6714	Predicted	0.00034452	0.00225845
O15031	PLXNB2	23654	plexin B2	40	36	reactome	Signaling by FGFR4 in disease	11	3	5335, 2549, 2885	Predicted	6.50653e-05	0.000529957
O15031	PLXNB2	23654	plexin B2	40	36	reactome	Signaling by FGFR4 mutants	28	3	5335, 2549, 2885	Predicted	0.0002992	0.00200014
O15031	PLXNB2	23654	plexin B2	40	36	reactome	Signaling by GPCR	1234	7	9826, 23365, 387, 2885, 5364, 6714, 9138	Predicted	8.884e-13	2.80767e-11
O15031	PLXNB2	23654	plexin B2	40	36	reactome	Signaling by Insulin receptor	260	4	1981, 2549, 2885, 6714	Predicted	2.60253e-06	2.99585e-05
O15031	PLXNB2	23654	plexin B2	40	36	reactome	Signaling by Leptin	192	2	2885, 6714	Predicted	0.0022213	0.0108477
O15031	PLXNB2	23654	plexin B2	40	36	reactome	Signaling by Ligand-Responsive EGFR Variants in Cancer	15	4	5335, 867, 2549, 2885	Predicted	1.24322e-06	1.53386e-05
O15031	PLXNB2	23654	plexin B2	40	36	reactome	Signaling by PDGF	300	4	5335, 2549, 2885, 6714	Predicted	1.94152e-06	2.29893e-05
O15031	PLXNB2	23654	plexin B2	40	36	reactome	Signaling by SCF-KIT	263	4	867, 2549, 2885, 6714	Predicted	0.00404912	0.0175936
O15031	PLXNB2	23654	plexin B2	40	36	reactome	Signaling by the B Cell Receptor (BCR)	158	4	5335, 867, 2549, 2885	Predicted	9.12412e-08	1.40356e-06
O15031	PLXNB2	23654	plexin B2	40	36	reactome	Signaling by Type 1 Insulin-like Growth Factor 1 Receptor (IGF1R)	237	4	1981, 2549, 2885, 6714	Predicted	6.2477e-07	8.19733e-06
O15031	PLXNB2	23654	plexin B2	40	36	reactome	Signaling by VEGF	273	4	5335, 387, 2885, 6714	Predicted	4.4313e-08	7.2054e-07
O15031	PLXNB2	23654	plexin B2	40	36	reactome	Signalling to ERKs	200	3	5335, 2885, 6714	Predicted	3.80008e-05	0.000330034
O15031	PLXNB2	23654	plexin B2	40	36	reactome	Signalling to p38 via RIT and RIN	188	2	2885, 6714	Predicted	0.00200246	0.00996047
O15031	PLXNB2	23654	plexin B2	40	36	reactome	Signalling to RAS	193	2	2885, 6714	Predicted	0.000253411	0.00173358
O15031	PLXNB2	23654	plexin B2	40	36	reactome	Spry regulation of FGF signaling	14	3	867, 2885, 6714	Predicted	0.00361679	0.0160669
O15031	PLXNB2	23654	plexin B2	40	36	reactome	VEGFA-VEGFR2 Pathway	265	4	5335, 387, 2885, 6714	Predicted	1.62525e-06	1.95683e-05
O15031	PLXNB2	23654	plexin B2	40	36	reactome	VEGFR2 mediated cell proliferation	197	3	5335, 2885, 6714	Predicted	8.11955e-07	1.04082e-05
O15031	PLXNB2	23654	plexin B2	40	36	smpdb	Fc Epsilon Receptor I Signaling in Mast Cells	42	2	5335, 2885	Predicted	0.00104869	0.00582311
O15031	PLXNB2	23654	plexin B2	40	36	spike	RAS signaling and tumorigenesis	87	6	4233, 387, 2549, 2885, 3082, 4485	Predicted	0.00279088	0.0130535
O15031	PLXNB2	23654	plexin B2	40	36	stke	G alpha i Pathway	28	2	2885, 6714	Predicted	0.00120392	0.00653426
O15031	PLXNB2	23654	plexin B2	40	36	stke	Insulin Signaling Pathway	59	2	867, 2885	Predicted	0.0145243	0.0465573
O15031	PLXNB2	23654	plexin B2	40	36	stke	Integrin Signaling Pathway	92	3	2885, 3691, 6714	Predicted	0.000812685	0.00469612
O15031	PLXNB2	23654	plexin B2	40	36	stke	Interleukin 4 (IL-4) Pathway	24	2	2885, 6714	Predicted	0.00284407	0.0132587
O15031	PLXNB2	23654	plexin B2	40	36	wikipathways	Alpha 6 Beta 4 signaling pathway	33	6	387, 2549, 2885, 3691, 3913, 6714	Predicted	0.0014098	0.00745733
O15031	PLXNB2	23654	plexin B2	40	36	wikipathways	Angiogenesis overview	61	5	64218, 5335, 2885, 6714, 23129	Predicted	6.55604e-07	8.56621e-06
O15031	PLXNB2	23654	plexin B2	40	36	wikipathways	DNA Damage Response (only ATM dependent)	110	2	387, 2885	Predicted	0.00488794	0.0203966
O15031	PLXNB2	23654	plexin B2	40	36	wikipathways	EGF-EGFR Signaling Pathway	162	6	5335, 867, 2549, 2885, 6714, 9138	Predicted	2.59875e-13	8.72919e-12
O15031	PLXNB2	23654	plexin B2	40	36	wikipathways	EPO Receptor Signaling	26	2	2885, 6714	Predicted	0.00650367	0.0254487
O15031	PLXNB2	23654	plexin B2	40	36	wikipathways	ErbB Signaling Pathway	54	4	5335, 2549, 2885, 6714	Predicted	6.08439e-08	9.65869e-07
O15031	PLXNB2	23654	plexin B2	40	36	wikipathways	Focal Adhesion	190	7	4233, 387, 2885, 3082, 3691, 3913, 6714	Predicted	2.35838e-14	8.86667e-13
O15031	PLXNB2	23654	plexin B2	40	36	wikipathways	IL-2 Signaling Pathway	42	2	867, 2885	Predicted	0.00120714	0.00654976
O15031	PLXNB2	23654	plexin B2	40	36	wikipathways	IL-6 signaling pathway	44	2	2549, 2885	Predicted	0.01106	0.0380699
O15031	PLXNB2	23654	plexin B2	40	36	wikipathways	Insulin Signaling	160	3	867, 2549, 2885	Predicted	0.00113109	0.0062065
O15031	PLXNB2	23654	plexin B2	40	36	wikipathways	Integrated Pancreatic Cancer Pathway	169	3	2885, 4485, 6714	Predicted	0.000243566	0.00167487
O15031	PLXNB2	23654	plexin B2	40	36	wikipathways	Integrin-mediated Cell Adhesion	100	3	2885, 3691, 6714	Predicted	1.10735e-05	0.000110196
O15031	PLXNB2	23654	plexin B2	40	36	wikipathways	Interleukin-11 Signaling Pathway	44	2	2885, 6714	Predicted	0.000327456	0.00216183
O15031	PLXNB2	23654	plexin B2	40	36	wikipathways	Kit receptor signaling pathway	59	4	5335, 867, 2885, 6714	Predicted	7.18269e-07	9.30732e-06
O15031	PLXNB2	23654	plexin B2	40	36	wikipathways	Leptin signaling pathway	76	4	5335, 387, 2885, 6714	Predicted	1.78017e-06	2.12479e-05
O15031	PLXNB2	23654	plexin B2	40	36	wikipathways	Rac1-Pak1-p38-MMP-2 pathway	66	2	2885, 6714	Predicted	0.00365638	0.0162138
O15031	PLXNB2	23654	plexin B2	40	36	wikipathways	Signaling of Hepatocyte Growth Factor Receptor	34	5	4233, 2549, 2885, 3082, 6714	Predicted	3.55123e-08	5.87057e-07
O15031	PLXNB2	23654	plexin B2	40	36	wikipathways	Signaling Pathways in Glioblastoma	82	6	5335, 4233, 867, 2549, 2885, 6714	Predicted	1.5222e-10	3.627e-09
O15031	PLXNB2	23654	plexin B2	40	36	wikipathways	TGF beta Signaling Pathway	132	5	4233, 387, 2885, 3691, 6714	Predicted	0.000779078	0.00453109
O15031	PLXNB2	23654	plexin B2	40	36	reactome	Metabolism	1465	3	3163, 5335, 19	Predicted	0.00342573	0.0153886
O15031	PLXNB2	23654	plexin B2	40	36	biocarta	erk and pi-3 kinase are necessary for collagen binding in corneal epithelia	31	3	5335, 387, 6714	Predicted	6.29615e-06	6.64433e-05
O15031	PLXNB2	23654	plexin B2	40	36	ipavs	GSK3_as_a_convergence_point_in_hypertrophic_signaling	186	4	5335, 4233, 3082, 3691	Predicted	0.00700662	0.0269273
O15031	PLXNB2	23654	plexin B2	40	36	kegg	Epithelial cell signaling in Helicobacter pylori infection	68	3	5335, 4233, 6714	Predicted	6.36387e-06	6.70822e-05
O15031	PLXNB2	23654	plexin B2	40	36	kegg	Rap1 signaling pathway	211	5	5335, 4233, 387, 3082, 6714	Predicted	7.82909e-08	1.21879e-06
O15031	PLXNB2	23654	plexin B2	40	36	kegg	Thyroid hormone signaling pathway	119	2	5335, 6714	Predicted	0.00625449	0.0247044
O15031	PLXNB2	23654	plexin B2	40	36	kegg	VEGF signaling pathway	60	2	5335, 6714	Predicted	0.00453007	0.0192187
O15031	PLXNB2	23654	plexin B2	40	36	pid	Class I PI3K signaling events	45	3	5335, 387, 6714	Predicted	0.000564146	0.00344799
O15031	PLXNB2	23654	plexin B2	40	36	pid	E-cadherin signaling in keratinocytes	21	3	5335, 387, 6714	Predicted	4.92659e-05	0.000414891
O15031	PLXNB2	23654	plexin B2	40	36	pid	EPHA forward signaling	33	4	5335, 387, 867, 6714	Predicted	1.65002e-07	2.42152e-06
O15031	PLXNB2	23654	plexin B2	40	36	pid	LPA receptor mediated events	63	5	5335, 387, 2549, 6714, 9138	Predicted	5.19014e-08	8.34049e-07
O15031	PLXNB2	23654	plexin B2	40	36	pid	N-cadherin signaling events	36	2	5335, 387	Predicted	0.00363575	0.0161392
O15031	PLXNB2	23654	plexin B2	40	36	pid	Netrin-mediated signaling events	33	3	5335, 387, 6714	Predicted	0.00803286	0.0299327
O15031	PLXNB2	23654	plexin B2	40	36	pid	Nongenotropic Androgen signaling	31	2	5335, 6714	Predicted	0.0017428	0.00888777
O15031	PLXNB2	23654	plexin B2	40	36	pid	Regulation of CDC42 activity	30	2	5335, 396	Predicted	0.000898955	0.00511227
O15031	PLXNB2	23654	plexin B2	40	36	pid	S1P1 pathway	19	2	5335, 387	Predicted	0.000897067	0.00510314
O15031	PLXNB2	23654	plexin B2	40	36	pid	S1P4 pathway	14	2	5335, 387	Predicted	0.000325571	0.00215105
O15031	PLXNB2	23654	plexin B2	40	36	pid	VEGFR1 specific signals	29	2	5335, 867	Predicted	0.000326511	0.00215647
O15031	PLXNB2	23654	plexin B2	40	36	reactome	Interferon Signaling	68	2	5335, 1981	Predicted	0.00105392	0.00584767
O15031	PLXNB2	23654	plexin B2	40	36	reactome	ISG15 antiviral mechanism	31	2	5335, 1981	Predicted	0.00420469	0.0181228
O15031	PLXNB2	23654	plexin B2	40	36	reactome	Netrin-1 signaling	37	2	5335, 6714	Predicted	0.00581059	0.0233403
O15031	PLXNB2	23654	plexin B2	40	36	reactome	PECAM1 interactions	12	2	5335, 6714	Predicted	0.00418972	0.0180689
O15031	PLXNB2	23654	plexin B2	40	36	signor	EGF	25	3	5335, 2549, 6714	Predicted	1.7147e-05	0.000162868
O15031	PLXNB2	23654	plexin B2	40	36	reactome	Metabolism of proteins	672	4	26270, 5201, 1981, 5589	Predicted	0.0156237	0.0490816
O15031	PLXNB2	23654	plexin B2	40	36	uniprot	Pathways Protein modification	543	3	26270, 867, 10273	Predicted	0.00311406	0.0142452
O15031	PLXNB2	23654	plexin B2	40	36	kegg	Vascular smooth muscle contraction	120	4	9826, 23365, 387, 9138	Predicted	0.00415043	0.0179299
O15031	PLXNB2	23654	plexin B2	40	36	pid	Regulation of RhoA activity	46	5	9826, 23365, 387, 396, 9138	Predicted	2.54702e-05	0.000231483
O15031	PLXNB2	23654	plexin B2	40	36	reactome	G alpha (12/13) signalling events	75	5	9826, 23365, 387, 5364, 9138	Predicted	4.52203e-06	4.93213e-05
O15031	PLXNB2	23654	plexin B2	40	36	reactome	NRAGE signals death through JNK	45	2	9826, 23365	Predicted	0.00120783	0.00655266
O15031	PLXNB2	23654	plexin B2	40	36	reactome	Rho GTPase cycle	122	4	9826, 23365, 387, 396	Predicted	3.28372e-05	0.000290073
O15031	PLXNB2	23654	plexin B2	40	36	reactome	Sema4D in semaphorin signaling	27	6	9826, 23365, 27289, 4233, 387, 5364	Predicted	2.30157e-08	3.93055e-07
O15031	PLXNB2	23654	plexin B2	40	36	reactome	Sema4D induced cell migration and growth-cone collapse	24	5	9826, 23365, 27289, 387, 5364	Predicted	9.58095e-07	1.21007e-05
O15031	PLXNB2	23654	plexin B2	40	36	reactome	Semaphorin interactions	67	9	64218, 9826, 23365, 27289, 4233, 387, 5364, 5365, 23129	Predicted	6.90108e-16	3.01886e-14
O15031	PLXNB2	23654	plexin B2	40	36	pid	PAR1-mediated thrombin signaling events	43	3	387, 396, 9138	Predicted	0.0015128	0.00790523
O15031	PLXNB2	23654	plexin B2	40	36	wikipathways	miR-targeted genes in lymphocytes - TarBase	404	3	4233, 396, 23129	Predicted	8.31202e-05	0.000656899
O15031	PLXNB2	23654	plexin B2	40	36	biocarta	agrin in postsynaptic differentiation	47	2	3913, 6714	Predicted	0.00104969	0.00582805
O15031	PLXNB2	23654	plexin B2	40	36	biocarta	ucalpain and friends in cell spread	17	2	387, 6714	Predicted	0.00545096	0.0222088
O15031	PLXNB2	23654	plexin B2	40	36	inoh	EPO signaling	183	2	4233, 6714	Predicted	0.00141409	0.00747646
O15031	PLXNB2	23654	plexin B2	40	36	inoh	GPCR signaling-G alpha s PKA and ERK	285	3	867, 3082, 6714	Predicted	0.00439405	0.0187541
O15031	PLXNB2	23654	plexin B2	40	36	ipavs	RANK_Singnaling_Pathway_in_Osteoclast_resorption	38	2	867, 6714	Predicted	0.0072616	0.0276971
O15031	PLXNB2	23654	plexin B2	40	36	kegg	Adherens junction	73	3	4233, 387, 6714	Predicted	2.58434e-05	0.000234477
O15031	PLXNB2	23654	plexin B2	40	36	kegg	Bacterial invasion of epithelial cells	78	5	4233, 387, 867, 2549, 6714	Predicted	2.3601e-09	4.72544e-08
O15031	PLXNB2	23654	plexin B2	40	36	kegg	Endocytosis	257	4	4233, 387, 867, 6714	Predicted	8.1676e-06	8.3905e-05
O15031	PLXNB2	23654	plexin B2	40	36	kegg	Platelet activation	130	4	23365, 387, 6714, 9138	Predicted	1.93218e-09	3.92075e-08
O15031	PLXNB2	23654	plexin B2	40	36	kegg	Regulation of actin cytoskeleton	214	5	23365, 387, 3691, 6714, 9138	Predicted	2.5281e-12	7.57506e-11
O15031	PLXNB2	23654	plexin B2	40	36	pid	Alpha-synuclein signaling	32	2	6714, 10273	Predicted	0.00926727	0.0333282
O15031	PLXNB2	23654	plexin B2	40	36	pid	Arf6 signaling events	35	3	4233, 3082, 6714	Predicted	0.00243108	0.0116675
O15031	PLXNB2	23654	plexin B2	40	36	pid	CXCR4-mediated signaling events	85	2	387, 6714	Predicted	0.0145935	0.0467327
O15031	PLXNB2	23654	plexin B2	40	36	pid	Thromboxane A2 receptor signaling	56	3	387, 6714, 9138	Predicted	0.00463682	0.0195637
O15031	PLXNB2	23654	plexin B2	40	36	reactome	EPHB-mediated forward signaling	42	2	387, 6714	Predicted	0.00451477	0.0191639
O15031	PLXNB2	23654	plexin B2	40	36	reactome	RHO GTPases Activate Formins	114	3	79682, 387, 6714	Predicted	5.05987e-05	0.00042481
O15031	PLXNB2	23654	plexin B2	40	36	spike	Apoptosis In The Ear	125	3	4233, 3082, 6714	Predicted	0.00586558	0.0235052
O15031	PLXNB2	23654	plexin B2	40	36	stke	G alpha 12 Pathway	21	2	387, 6714	Predicted	0.00449701	0.0191031
O15031	PLXNB2	23654	plexin B2	40	36	stke	Seven Transmembrane Receptor Signaling Through beta-Arrestin	26	2	387, 6714	Predicted	0.00579867	0.0233084
O15031	PLXNB2	23654	plexin B2	40	36	wikipathways	Androgen receptor signaling pathway	89	3	387, 6714, 10273	Predicted	0.000135075	0.00100434
O15031	PLXNB2	23654	plexin B2	40	36	wikipathways	Aryl Hydrocarbon Receptor Pathway	46	1	6714	Predicted	0.0139014	0.0450566
O15031	PLXNB2	23654	plexin B2	40	36	wikipathways	Integrated Lung Cancer Pathway	39	2	867, 6714	Predicted	0.00970897	0.0345214
O15031	PLXNB2	23654	plexin B2	40	36	wikipathways	Nuclear Receptors Meta-Pathway	313	2	3082, 6714	Predicted	0.00508079	0.0210247
O15031	PLXNB2	23654	plexin B2	40	36	kegg	ECM-receptor interaction	87	2	3691, 3913	Predicted	0.000177737	0.00127482
O15031	PLXNB2	23654	plexin B2	40	36	pid	Alpha6 beta4 integrin-ligand interactions	11	2	3691, 3913	Predicted	0.00612939	0.0243231
O15031	PLXNB2	23654	plexin B2	40	36	reactome	Laminin interactions	23	2	3691, 3913	Predicted	0.00155048	0.00806632
O15031	PLXNB2	23654	plexin B2	40	36	spike	Caspases Cascade	78	2	1981, 3691	Predicted	0.000769527	0.00448767
O15031	PLXNB2	23654	plexin B2	40	36	reactome	Signaling by TGF-beta Receptor Complex	66	3	387, 867, 10273	Predicted	0.000721066	0.0042457
O15031	PLXNB2	23654	plexin B2	40	36	reactome	TGF-beta receptor signaling activates SMADs	32	2	867, 10273	Predicted	0.0110356	0.0379979
O15031	PLXNB2	23654	plexin B2	40	36	kegg	Axon guidance	127	7	64218, 23365, 27289, 4233, 387, 5364, 5365	Known.and.Predicted	1.70355e-10	4.03183e-09
O15031	PLXNB2	23654	plexin B2	40	36	kegg	Cytokine-cytokine receptor interaction	265	2	4233, 3082	Predicted	0.00757805	0.0286085
O15031	PLXNB2	23654	plexin B2	40	36	kegg	Malaria	48	2	4233, 3082	Predicted	0.00194949	0.00974227
O15031	PLXNB2	23654	plexin B2	40	36	pid	Direct p53 effectors	140	2	4233, 3082	Predicted	0.000918171	0.0052059
O15031	PLXNB2	23654	plexin B2	40	36	reactome	Sema4D mediated inhibition of cell attachment and migration	8	4	27289, 4233, 387, 5364	Predicted	2.73217e-06	3.13116e-05
O15031	PLXNB2	23654	plexin B2	40	36	wikipathways	Extracellular vesicle-mediated signaling in recipient cells	30	2	4233, 3082	Predicted	0.00076247	0.0044521
O15031	PLXNB2	23654	plexin B2	40	36	pid	amb2 Integrin signaling	31	3	4486, 387, 4485	Predicted	0.00120171	0.00652421
O15031	PLXNB2	23654	plexin B2	40	36	pid	PLK1 signaling events	44	2	79682, 387	Predicted	0.0150064	0.0476574
O15031	PLXNB2	23654	plexin B2	40	36	wikipathways	G Protein Signaling Pathways	92	2	387, 9138	Predicted	0.00288095	0.0134025
O15031	PLXNB2	23654	plexin B2	40	36	wikipathways	G13 Signaling Pathway	38	2	387, 9138	Predicted	0.000900332	0.00511889
O15031	PLXNB2	23654	plexin B2	40	36	wikipathways	Regulation of Actin Cytoskeleton	149	2	387, 9138	Predicted	0.00291242	0.0135038
O15031	PLXNB2	23654	plexin B2	40	36	wikipathways	Serotonin HTR1 Group and FOS Pathway	33	1	387	Predicted	0.013884	0.0450119
O15031	PLXNB2	23654	plexin B2	40	36	reactome	Other semaphorin interactions	19	3	64218, 5365, 23129	Predicted	0.00351014	0.0156798
O15049	N4BP3	23138	NEDD4 binding protein 3	5	5	kegg	Epstein-Barr virus infection	200	2	7532, 4734	Predicted	2.02818e-05	0.000189067
O15049	N4BP3	23138	NEDD4 binding protein 3	5	5	netpath	EGFR1	452	2	4734, 1741	Predicted	0.00515763	0.0212782
O15049	N4BP3	23138	NEDD4 binding protein 3	5	5	pid	ErbB4 signaling events	31	1	4734	Predicted	0.0129856	0.0428768
O15049	N4BP3	23138	NEDD4 binding protein 3	5	5	reactome	ISG15 antiviral mechanism	31	1	4734	Predicted	0.00723935	0.0276342
O15049	N4BP3	23138	NEDD4 binding protein 3	5	5	reactome	Signal Transduction	2314	2	7532, 4734	Predicted	0.000202736	0.00142846
O15049	N4BP3	23138	NEDD4 binding protein 3	5	5	kegg	Hippo signaling pathway	153	2	7532, 1741	Predicted	0.00327666	0.0148489
O15049	N4BP3	23138	NEDD4 binding protein 3	5	5	pid	LKB1 signaling events	43	1	7532	Predicted	0.0153858	0.0485538
O15049	N4BP3	23138	NEDD4 binding protein 3	5	5	pid	mTOR signaling pathway	64	1	7532	Predicted	0.01063	0.0369612
O15049	N4BP3	23138	NEDD4 binding protein 3	5	5	reactome	Anchoring of the basal body to the plasma membrane	89	2	7532, 23322	Predicted	0.00717569	0.027446
O15049	N4BP3	23138	NEDD4 binding protein 3	5	5	reactome	Apoptosis	112	1	7532	Predicted	0.00681196	0.0263696
O15049	N4BP3	23138	NEDD4 binding protein 3	5	5	reactome	Assembly of the primary cilium	179	2	7532, 23322	Predicted	3.28428e-05	0.00029012
O15049	N4BP3	23138	NEDD4 binding protein 3	5	5	reactome	Cell Cycle	498	1	7532	Predicted	0.00455695	0.0193061
O15049	N4BP3	23138	NEDD4 binding protein 3	5	5	reactome	Cell Cycle Checkpoints	137	1	7532	Predicted	0.0121547	0.0408349
O15049	N4BP3	23138	NEDD4 binding protein 3	5	5	reactome	Cell Cycle, Mitotic	428	1	7532	Predicted	0.00702808	0.0269967
O15049	N4BP3	23138	NEDD4 binding protein 3	5	5	reactome	Centrosome maturation	72	1	7532	Predicted	0.00726812	0.0277141
O15049	N4BP3	23138	NEDD4 binding protein 3	5	5	reactome	Chk1/Chk2(Cds1) mediated inactivation of Cyclin B:Cdk1 complex	12	1	7532	Predicted	0.0072261	0.0276056
O15049	N4BP3	23138	NEDD4 binding protein 3	5	5	reactome	G2/M Checkpoints	111	1	7532	Predicted	0.0101961	0.0358139
O15049	N4BP3	23138	NEDD4 binding protein 3	5	5	reactome	G2/M DNA damage checkpoint	76	1	7532	Predicted	0.00485436	0.0202802
O15049	N4BP3	23138	NEDD4 binding protein 3	5	5	reactome	G2/M Transition	114	1	7532	Predicted	0.00632848	0.0249256
O15049	N4BP3	23138	NEDD4 binding protein 3	5	5	reactome	Gene Expression	1195	1	7532	Predicted	0.00544602	0.0221932
O15049	N4BP3	23138	NEDD4 binding protein 3	5	5	reactome	Generic Transcription Pathway	539	1	7532	Predicted	0.0116443	0.0395352
O15049	N4BP3	23138	NEDD4 binding protein 3	5	5	reactome	Intrinsic Pathway for Apoptosis	38	1	7532	Predicted	0.00724425	0.0276487
O15049	N4BP3	23138	NEDD4 binding protein 3	5	5	reactome	Loss of Nlp from mitotic centrosomes	62	1	7532	Predicted	0.0111078	0.0381967
O15049	N4BP3	23138	NEDD4 binding protein 3	5	5	reactome	Loss of proteins required for interphase microtubule organizationfrom the centrosome	62	1	7532	Predicted	0.0111078	0.0381967
O15049	N4BP3	23138	NEDD4 binding protein 3	5	5	reactome	Organelle biogenesis and maintenance	291	2	7532, 23322	Predicted	4.95977e-05	0.000417369
O15049	N4BP3	23138	NEDD4 binding protein 3	5	5	reactome	Activation of Ca-permeable Kainate Receptor	12	1	1741	Predicted	0.013914	0.0450867
O15049	N4BP3	23138	NEDD4 binding protein 3	5	5	reactome	Transmission across Chemical Synapses	210	1	1741	Predicted	0.00883213	0.0321308
O15049	N4BP3	23138	NEDD4 binding protein 3	5	5	stke	Hypoxia-Inducible Factor 1 (HIF-1) Pathway	90	1	10868	Predicted	0.00486097	0.0203007
O15119	TBX3	6926	T-box 3	12	12	ipavs	Wnt_signaling_in_cardiomyocyte_hypertrophy	140	2	166, 3065	Predicted	0.0109751	0.0378525
O15119	TBX3	6926	T-box 3	12	12	netpath	AndrogenReceptor	143	2	166, 3065	Predicted	0.0114302	0.0390433
O15119	TBX3	6926	T-box 3	12	12	pid	Presenilin action in Notch and Wnt signaling	46	2	166, 3065	Predicted	0.0012403	0.00669978
O15119	TBX3	6926	T-box 3	12	12	pid	Regulation of nuclear beta catenin signaling and target gene transcription	80	3	3066, 166, 3065	Predicted	9.30972e-05	0.00072553
O15119	TBX3	6926	T-box 3	12	12	reactome	Degradation of beta-catenin by the destruction complex	35	2	166, 3065	Predicted	0.000718097	0.00423066
O15119	TBX3	6926	T-box 3	12	12	reactome	repression of WNT target genes	10	2	166, 3065	Predicted	5.5192e-05	0.000458721
O15119	TBX3	6926	T-box 3	12	12	reactome	Signaling by Wnt	275	3	166, 6657, 3065	Predicted	0.00341806	0.0153586
O15119	TBX3	6926	T-box 3	12	12	wikipathways	Androgen receptor signaling pathway	89	2	166, 3065	Predicted	0.00456458	0.0193323
O15119	TBX3	6926	T-box 3	12	12	wikipathways	Ectoderm Differentiation	138	2	166, 6657	Predicted	0.0106764	0.037087
O15119	TBX3	6926	T-box 3	12	12	biocarta	regulation of transcriptional activity by pml	10	1	5371	Predicted	0.0115411	0.0393125
O15119	TBX3	6926	T-box 3	12	12	kegg	Pathways in cancer	398	3	3066, 5371, 3065	Predicted	0.00958665	0.0342007
O15119	TBX3	6926	T-box 3	12	12	kegg	Transcriptional misregulation in cancer	178	3	3066, 5371, 3065	Predicted	0.000982055	0.0055068
O15119	TBX3	6926	T-box 3	12	12	netpath	TNFalpha	234	3	3066, 5371, 3065	Predicted	0.00215929	0.0105967
O15119	TBX3	6926	T-box 3	12	12	pid	Direct p53 effectors	140	2	3066, 5371	Predicted	0.0109751	0.0378525
O15119	TBX3	6926	T-box 3	12	12	wikipathways	TGF beta Signaling Pathway	132	2	5371, 3065	Predicted	0.00980276	0.0347908
O15119	TBX3	6926	T-box 3	12	12	reactome	HuR stabilizes mRNA	8	1	1994	Predicted	0.0092427	0.0332822
O15119	TBX3	6926	T-box 3	12	12	wikipathways	Endoderm Differentiation	66	3	1994, 6657, 79923	Predicted	5.23287e-05	0.000437711
O15119	TBX3	6926	T-box 3	12	12	biocarta	mets affect on macrophage differentiation	18	2	3066, 10014	Predicted	0.000186688	0.00133041
O15119	TBX3	6926	T-box 3	12	12	biocarta	role of mef2d in t-cell apoptosis	28	2	3066, 3065	Predicted	0.000458266	0.00288578
O15119	TBX3	6926	T-box 3	12	12	biocarta	the prc2 complex sets long-term gene silencing through modification of histone tails	14	2	3066, 3065	Predicted	0.000111323	0.000848374
O15119	TBX3	6926	T-box 3	12	12	inoh	TGF-beta super family signaling pathway canonical	115	4	3066, 10014, 8841, 3065	Predicted	6.68968e-06	7.01653e-05
O15119	TBX3	6926	T-box 3	12	12	ipavs	Gq_activated_pathways_in_maladaptive_hypertrophy	47	2	3066, 10014	Predicted	0.0012946	0.00694432
O15119	TBX3	6926	T-box 3	12	12	kegg	Alcoholism	179	4	3066, 10014, 8841, 3065	Predicted	3.84528e-05	0.000333584
O15119	TBX3	6926	T-box 3	12	12	kegg	Cell cycle	124	2	3066, 3065	Predicted	0.00869094	0.0317465
O15119	TBX3	6926	T-box 3	12	12	kegg	Chronic myeloid leukemia	73	2	3066, 3065	Predicted	0.00309499	0.0141791
O15119	TBX3	6926	T-box 3	12	12	kegg	Epstein-Barr virus infection	200	3	3066, 10014, 3065	Predicted	0.00137564	0.00730596
O15119	TBX3	6926	T-box 3	12	12	kegg	Notch signaling pathway	48	2	3066, 3065	Predicted	0.00135001	0.0071957
O15119	TBX3	6926	T-box 3	12	12	kegg	Thyroid hormone signaling pathway	119	3	3066, 8841, 3065	Predicted	0.000302447	0.00201849
O15119	TBX3	6926	T-box 3	12	12	kegg	Viral carcinogenesis	206	4	3066, 10014, 8841, 3065	Predicted	6.6617e-05	0.000540991
O15119	TBX3	6926	T-box 3	12	12	netpath	Notch	58	2	3066, 3065	Predicted	0.00196564	0.00980648
O15119	TBX3	6926	T-box 3	12	12	pid	Glucocorticoid receptor regulatory network	80	2	3066, 3065	Predicted	0.00370478	0.0163828
O15119	TBX3	6926	T-box 3	12	12	pid	Hedgehog signaling events mediated by Gli proteins	48	2	3066, 3065	Predicted	0.00135001	0.0071957
O15119	TBX3	6926	T-box 3	12	12	pid	Regulation of nuclear SMAD2/3 signaling	77	2	3066, 3065	Predicted	0.00343707	0.0154297
O15119	TBX3	6926	T-box 3	12	12	pid	Regulation of Telomerase	68	2	3066, 3065	Predicted	0.00269145	0.012683
O15119	TBX3	6926	T-box 3	12	12	pid	Signaling events mediated by HDAC Class I	56	3	3066, 8841, 3065	Predicted	3.19071e-05	0.000282709
O15119	TBX3	6926	T-box 3	12	12	reactome	Chromatin modifying enzymes	253	3	3066, 8841, 3065	Predicted	0.00269785	0.0127082
O15119	TBX3	6926	T-box 3	12	12	reactome	Chromatin organization	253	3	3066, 8841, 3065	Predicted	0.00269785	0.0127082
O15119	TBX3	6926	T-box 3	12	12	reactome	Constitutive Signaling by NOTCH1 HD+PEST Domain Mutants	53	4	3066, 10014, 8841, 3065	Predicted	2.94485e-07	4.11885e-06
O15119	TBX3	6926	T-box 3	12	12	reactome	Constitutive Signaling by NOTCH1 PEST Domain Mutants	53	4	3066, 10014, 8841, 3065	Predicted	2.94485e-07	4.11885e-06
O15119	TBX3	6926	T-box 3	12	12	reactome	Disease	480	4	3066, 10014, 8841, 3065	Predicted	0.00168017	0.008622
O15119	TBX3	6926	T-box 3	12	12	reactome	Diseases of signal transduction	180	4	3066, 10014, 8841, 3065	Predicted	3.93022e-05	0.000340007
O15119	TBX3	6926	T-box 3	12	12	reactome	Epigenetic regulation of gene expression	126	2	3066, 3065	Predicted	0.00896316	0.0324843
O15119	TBX3	6926	T-box 3	12	12	reactome	Factors involved in megakaryocyte development and platelet production	114	2	3066, 3065	Predicted	0.00738787	0.0280614
O15119	TBX3	6926	T-box 3	12	12	reactome	HDACs deacetylate histones	94	3	3066, 8841, 3065	Predicted	0.000150503	0.00110354
O15119	TBX3	6926	T-box 3	12	12	reactome	Negative epigenetic regulation of rRNA expression	109	2	3066, 3065	Predicted	0.00677305	0.026253
O15119	TBX3	6926	T-box 3	12	12	reactome	NoRC negatively regulates rRNA expression	106	2	3066, 3065	Predicted	0.00641606	0.0251738
O15119	TBX3	6926	T-box 3	12	12	reactome	NOTCH1 Intracellular Domain Regulates Transcription	47	4	3066, 10014, 8841, 3065	Predicted	1.80045e-07	2.62373e-06
O15119	TBX3	6926	T-box 3	12	12	reactome	p75 NTR receptor-mediated signalling	82	3	3066, 8841, 3065	Predicted	0.000100218	0.000773853
O15119	TBX3	6926	T-box 3	12	12	reactome	p75NTR negatively regulates cell cycle via SC1	6	3	3066, 8841, 3065	Predicted	2.37854e-08	4.05197e-07
O15119	TBX3	6926	T-box 3	12	12	reactome	RNA Polymerase I Promoter Clearance	109	2	3066, 3065	Predicted	0.00677305	0.026253
O15119	TBX3	6926	T-box 3	12	12	reactome	RNA Polymerase I Transcription	111	2	3066, 3065	Predicted	0.00701602	0.0269568
O15119	TBX3	6926	T-box 3	12	12	reactome	RNA Polymerase I Transcription Initiation	48	2	3066, 3065	Predicted	0.00135001	0.0071957
O15119	TBX3	6926	T-box 3	12	12	reactome	RNA Polymerase I, RNA Polymerase III, and Mitochondrial Transcription	147	2	3066, 3065	Predicted	0.0120498	0.0406039
O15119	TBX3	6926	T-box 3	12	12	reactome	Signaling by NOTCH	103	4	3066, 10014, 8841, 3065	Predicted	4.31031e-06	4.72373e-05
O15119	TBX3	6926	T-box 3	12	12	reactome	Signaling by NOTCH1	72	4	3066, 10014, 8841, 3065	Predicted	1.02249e-06	1.28414e-05
O15119	TBX3	6926	T-box 3	12	12	reactome	Signaling by NOTCH1 HD+PEST Domain Mutants in Cancer	53	4	3066, 10014, 8841, 3065	Predicted	2.94485e-07	4.11885e-06
O15119	TBX3	6926	T-box 3	12	12	reactome	Signaling by NOTCH1 in Cancer	53	4	3066, 10014, 8841, 3065	Predicted	2.94485e-07	4.11885e-06
O15119	TBX3	6926	T-box 3	12	12	reactome	Signaling by NOTCH1 PEST Domain Mutants in Cancer	53	4	3066, 10014, 8841, 3065	Predicted	2.94485e-07	4.11885e-06
O15119	TBX3	6926	T-box 3	12	12	reactome	Signalling by NGF	384	3	3066, 8841, 3065	Predicted	0.00868777	0.0317392
O15119	TBX3	6926	T-box 3	12	12	spike	MYO3A Interacting Proteins in the Auditory System	75	3	3066, 8841, 3065	Predicted	7.67647e-05	0.000612769
O15119	TBX3	6926	T-box 3	12	12	spike	The GJB2 Interactions in the Ear	35	3	3066, 8841, 3065	Predicted	7.63774e-06	7.90141e-05
O15119	TBX3	6926	T-box 3	12	12	stke	Notch Signaling Pathway	21	2	3066, 3065	Predicted	0.000255743	0.00174731
O15119	TBX3	6926	T-box 3	12	12	wikipathways	Cell Cycle	103	4	3066, 10014, 8841, 3065	Predicted	4.31031e-06	4.72373e-05
O15119	TBX3	6926	T-box 3	12	12	wikipathways	Neural Crest Differentiation	101	4	3066, 10014, 8841, 3065	Predicted	3.98541e-06	4.40163e-05
O15119	TBX3	6926	T-box 3	12	12	wikipathways	Notch Signaling Pathway	106	4	3066, 3065	Predicted	4.83398e-06	5.23928e-05
O15119	TBX3	6926	T-box 3	12	12	biocarta	acetylation and deacetylation of rela in nucleus	5	1	8841	Predicted	0.00578591	0.0232826
O15119	TBX3	6926	T-box 3	12	12	biocarta	nuclear receptors coordinate the activities of chromatin remodeling complexes and coactivators to facilitate initiation of transcription in carcinoma cells	8	1	8841	Predicted	0.0092427	0.0332822
O15119	TBX3	6926	T-box 3	12	12	pid	Regulation of retinoblastoma protein	64	2	8841, 3065	Predicted	0.00238804	0.0115018
O15119	TBX3	6926	T-box 3	12	12	pid	Retinoic acid receptors-mediated signaling	30	2	8841, 3065	Predicted	0.00052669	0.00325046
O15119	TBX3	6926	T-box 3	12	12	pid	Signaling events mediated by HDAC Class II	38	2	10014, 8841	Predicted	0.000846803	0.00486273
O15119	TBX3	6926	T-box 3	12	12	pid	Validated targets of C-MYC transcriptional repression	65	2	8841, 3065	Predicted	0.00246227	0.0117919
O15119	TBX3	6926	T-box 3	12	12	reactome	NR1D1 (REV-ERBA) represses gene expression	8	1	8841	Predicted	0.0092427	0.0332822
O15119	TBX3	6926	T-box 3	12	12	biocarta	overview of telomerase protein component gene htert transcriptional regulation	10	1	3065	Predicted	0.0115411	0.0393125
O15119	TBX3	6926	T-box 3	12	12	kegg	MicroRNAs in cancer	149	2	3065, 2744	Predicted	0.0123651	0.0413635
O15119	TBX3	6926	T-box 3	12	12	wikipathways	SIDS Susceptibility Pathways	156	3	6657, 3065, 79923	Predicted	0.000669078	0.00398493
O15119	TBX3	6926	T-box 3	12	12	kegg	Signaling pathways regulating pluripotency of stem cells	141	2	6657, 79923	Known.and.Predicted	0.0111259	0.0382451
O15119	TBX3	6926	T-box 3	12	12	reactome	POU5F1 (OCT4), SOX2, NANOG activate genes related to proliferation	10	2	6657, 79923	Predicted	5.5192e-05	0.000458721
O15119	TBX3	6926	T-box 3	12	12	reactome	POU5F1 (OCT4), SOX2, NANOG repress genes related to differentiation	11	2	6657, 79923	Predicted	6.74134e-05	0.000546752
O15119	TBX3	6926	T-box 3	12	12	reactome	Transcriptional regulation of pluripotent stem cells	25	2	6657, 79923	Predicted	0.000364407	0.00237048
O15119	TBX3	6926	T-box 3	12	12	wikipathways	Cardiac Progenitor Differentiation	53	2	6657, 79923	Predicted	0.00164391	0.00846679
O15119	TBX3	6926	T-box 3	12	12	wikipathways	Cell Differentiation - meta	19	2	10014, 6657	Predicted	0.000208517	0.00146406
O15119	TBX3	6926	T-box 3	12	12	wikipathways	let-7 inhibition of ES cell reprogramming	6	1	6657	Predicted	0.0069394	0.0267479
O15119	TBX3	6926	T-box 3	12	12	wikipathways	Mesodermal Commitment Pathway	69	2	6657, 79923	Known.and.Predicted	0.00277001	0.0129738
O15119	TBX3	6926	T-box 3	12	12	wikipathways	Transcriptional regulation of pluripotent stem cells	5	2	6657, 79923	Predicted	1.23045e-05	0.000121083
O15119	TBX3	6926	T-box 3	12	12	wikipathways	Wnt Signaling Pathway and Pluripotency	101	2	6657, 79923	Predicted	0.00584108	0.0234268
O15119	TBX3	6926	T-box 3	12	12	humancyc	glutamine degradation/glutamate biosynthesis	3	1	2744	Predicted	0.00347524	0.0155652
O15119	TBX3	6926	T-box 3	12	12	kegg	D-Glutamine and D-glutamate metabolism	4	1	2744	Predicted	0.00463119	0.0195515
O15119	TBX3	6926	T-box 3	12	12	wikipathways	Cell Differentiation - Index	13	1	10014	Predicted	0.0149796	0.0476128
O15146	MUSK	4593	muscle, skeletal, receptor tyrosine kinase	38	36	biocarta	angiotensin ii mediated activation of jnk pathway via pyk2 dependent signaling	34	3	6464, 6714, 2885	Predicted	0.000214877	0.0015025
O15146	MUSK	4593	muscle, skeletal, receptor tyrosine kinase	38	36	biocarta	bcr signaling pathway	32	2	6464, 2885	Predicted	0.00546626	0.0222573
O15146	MUSK	4593	muscle, skeletal, receptor tyrosine kinase	38	36	biocarta	bioactive peptide induced signaling pathway	33	4	5295, 6464, 2885, 3717	Predicted	4.69815e-06	5.10625e-05
O15146	MUSK	4593	muscle, skeletal, receptor tyrosine kinase	38	36	biocarta	calcium signaling by hbx of hepatitis b virus	16	3	6464, 6714, 2885	Predicted	2.09931e-05	0.000194993
O15146	MUSK	4593	muscle, skeletal, receptor tyrosine kinase	38	36	biocarta	egf signaling pathway	20	3	5295, 6464, 2885	Predicted	4.2329e-05	0.000362989
O15146	MUSK	4593	muscle, skeletal, receptor tyrosine kinase	38	36	biocarta	epo signaling pathway	11	3	6464, 2885, 3717	Predicted	6.25994e-06	6.60985e-05
O15146	MUSK	4593	muscle, skeletal, receptor tyrosine kinase	38	36	biocarta	erk1/erk2 mapk signaling pathway	22	3	6464, 6714, 2885	Predicted	5.69084e-05	0.000471056
O15146	MUSK	4593	muscle, skeletal, receptor tyrosine kinase	38	36	biocarta	fc epsilon receptor i signaling in mast cells	29	3	5295, 6464, 2885	Predicted	0.000132787	0.0009892
O15146	MUSK	4593	muscle, skeletal, receptor tyrosine kinase	38	36	biocarta	growth hormone signaling pathway	23	4	5295, 6464, 2885, 3717	Predicted	1.04216e-06	1.30659e-05
O15146	MUSK	4593	muscle, skeletal, receptor tyrosine kinase	38	36	biocarta	igf-1 signaling pathway	21	3	5295, 6464, 2885	Predicted	4.92659e-05	0.000414891
O15146	MUSK	4593	muscle, skeletal, receptor tyrosine kinase	38	36	biocarta	il-2 receptor beta chain in t cell activation	47	4	5295, 6464, 2885, 3718	Predicted	1.9781e-05	0.000184885
O15146	MUSK	4593	muscle, skeletal, receptor tyrosine kinase	38	36	biocarta	il 2 signaling pathway	14	3	6464, 2885, 3718	Predicted	1.3711e-05	0.000133371
O15146	MUSK	4593	muscle, skeletal, receptor tyrosine kinase	38	36	biocarta	il 3 signaling pathway	12	3	6464, 2885, 3717	Predicted	8.32663e-06	8.53753e-05
O15146	MUSK	4593	muscle, skeletal, receptor tyrosine kinase	38	36	biocarta	il 4 signaling pathway	15	3	6464, 2885, 3718	Predicted	1.70978e-05	0.000162442
O15146	MUSK	4593	muscle, skeletal, receptor tyrosine kinase	38	36	biocarta	il 6 signaling pathway	13	4	6464, 2885, 3717, 3718	Predicted	8.62603e-08	1.33302e-06
O15146	MUSK	4593	muscle, skeletal, receptor tyrosine kinase	38	36	biocarta	insulin signaling pathway	11	3	5295, 6464, 2885	Predicted	6.25994e-06	6.60985e-05
O15146	MUSK	4593	muscle, skeletal, receptor tyrosine kinase	38	36	biocarta	integrin signaling pathway	33	3	6464, 6714, 2885	Predicted	0.000196386	0.00138976
O15146	MUSK	4593	muscle, skeletal, receptor tyrosine kinase	38	36	biocarta	keratinocyte differentiation	53	2	6464, 2885	Predicted	0.0145084	0.0465144
O15146	MUSK	4593	muscle, skeletal, receptor tyrosine kinase	38	36	biocarta	links between pyk2 and map kinases	26	3	6464, 6714, 2885	Predicted	9.51645e-05	0.000739686
O15146	MUSK	4593	muscle, skeletal, receptor tyrosine kinase	38	36	biocarta	map kinase inactivation of smrt corepressor	12	2	6464, 2885	Predicted	0.000759849	0.00443933
O15146	MUSK	4593	muscle, skeletal, receptor tyrosine kinase	38	36	biocarta	mcalpain and friends in cell motility	30	2	6464, 2885	Predicted	0.00481495	0.020158
O15146	MUSK	4593	muscle, skeletal, receptor tyrosine kinase	38	36	biocarta	multiple antiapoptotic pathways from igf-1r signaling lead to bad phosphorylation	13	3	5295, 6464, 2885	Predicted	1.07987e-05	0.00010775
O15146	MUSK	4593	muscle, skeletal, receptor tyrosine kinase	38	36	biocarta	nerve growth factor pathway (ngf)	18	3	5295, 6464, 2885	Predicted	3.0444e-05	0.000271164
O15146	MUSK	4593	muscle, skeletal, receptor tyrosine kinase	38	36	biocarta	nfat and hypertrophy of the heart	44	3	5295, 6464, 2885	Predicted	0.000464351	0.00291842
O15146	MUSK	4593	muscle, skeletal, receptor tyrosine kinase	38	36	biocarta	pdgf signaling pathway	27	3	5295, 6464, 2885	Predicted	0.000106804	0.000818159
O15146	MUSK	4593	muscle, skeletal, receptor tyrosine kinase	38	36	biocarta	phospholipids as signalling intermediaries	33	4	5295, 6464, 6714, 2885	Predicted	4.69815e-06	5.10625e-05
O15146	MUSK	4593	muscle, skeletal, receptor tyrosine kinase	38	36	biocarta	phosphorylation of mek1 by cdk5/p35 down regulates the map kinase pathway	14	2	6464, 2885	Predicted	0.00104309	0.0057965
O15146	MUSK	4593	muscle, skeletal, receptor tyrosine kinase	38	36	biocarta	pten dependent cell cycle arrest and apoptosis	15	3	5295, 6464, 2885	Predicted	1.70978e-05	0.000162442
O15146	MUSK	4593	muscle, skeletal, receptor tyrosine kinase	38	36	biocarta	role of egf receptor transactivation by gpcrs in cardiac hypertrophy	33	2	6464, 2885	Predicted	0.00580625	0.0233283
O15146	MUSK	4593	muscle, skeletal, receptor tyrosine kinase	38	36	biocarta	role of erbb2 in signal transduction and oncology	28	5	5295, 6464, 2885, 3717, 3718	Predicted	3.54106e-08	5.85495e-07
O15146	MUSK	4593	muscle, skeletal, receptor tyrosine kinase	38	36	biocarta	role of erk5 in neuronal survival pathway	26	3	5295, 6464, 2885	Predicted	9.51645e-05	0.000739686
O15146	MUSK	4593	muscle, skeletal, receptor tyrosine kinase	38	36	biocarta	sprouty regulation of tyrosine kinase signals	20	3	6464, 6714, 2885	Predicted	4.2329e-05	0.000362989
O15146	MUSK	4593	muscle, skeletal, receptor tyrosine kinase	38	36	biocarta	t cell receptor signaling pathway	53	3	5295, 6464, 2885	Predicted	0.000803894	0.0046527
O15146	MUSK	4593	muscle, skeletal, receptor tyrosine kinase	38	36	biocarta	the igf-1 receptor and longevity	16	3	5295, 6464, 2885	Predicted	2.09931e-05	0.000194993
O15146	MUSK	4593	muscle, skeletal, receptor tyrosine kinase	38	36	biocarta	tpo signaling pathway	25	4	5295, 6464, 2885, 3717	Predicted	1.48145e-06	1.79869e-05
O15146	MUSK	4593	muscle, skeletal, receptor tyrosine kinase	38	36	biocarta	transcription factor creb and its extracellular signals	27	3	5295, 6464, 2885	Predicted	0.000106804	0.000818159
O15146	MUSK	4593	muscle, skeletal, receptor tyrosine kinase	38	36	biocarta	trefoil factors initiate mucosal healing	37	3	5295, 6464, 2885	Predicted	0.000277017	0.00187252
O15146	MUSK	4593	muscle, skeletal, receptor tyrosine kinase	38	36	biocarta	trka receptor signaling pathway	13	3	5295, 6464, 2885	Predicted	1.07987e-05	0.00010775
O15146	MUSK	4593	muscle, skeletal, receptor tyrosine kinase	38	36	biocarta	vegf hypoxia and angiogenesis	30	5	3320, 5295, 6464, 6714, 2885	Predicted	5.10891e-08	8.21971e-07
O15146	MUSK	4593	muscle, skeletal, receptor tyrosine kinase	38	36	inoh	EGF	28	2	6464, 2885	Predicted	0.00420232	0.0181136
O15146	MUSK	4593	muscle, skeletal, receptor tyrosine kinase	38	36	inoh	HGF	35	4	5295, 6464, 6714, 2885	Predicted	5.98192e-06	6.34436e-05
O15146	MUSK	4593	muscle, skeletal, receptor tyrosine kinase	38	36	inoh	IGF signaling	36	4	5295, 5296, 6464, 2885	Predicted	6.71301e-06	7.03875e-05
O15146	MUSK	4593	muscle, skeletal, receptor tyrosine kinase	38	36	inoh	IL-5 signaling	11	2	6464, 3717	Predicted	0.000634595	0.00380828
O15146	MUSK	4593	muscle, skeletal, receptor tyrosine kinase	38	36	inoh	insulin	78	4	5295, 5296, 6464, 2885	Predicted	0.000146513	0.00107802
O15146	MUSK	4593	muscle, skeletal, receptor tyrosine kinase	38	36	inoh	insulin Mam	82	4	5295, 5296, 6464, 2885	Predicted	0.000177883	0.00127574
O15146	MUSK	4593	muscle, skeletal, receptor tyrosine kinase	38	36	inoh	Integrin	124	4	6464, 6714, 375790, 2885	Predicted	0.000860031	0.00492784
O15146	MUSK	4593	muscle, skeletal, receptor tyrosine kinase	38	36	inoh	NGF	21	2	6464, 2885	Predicted	0.00237058	0.0114327
O15146	MUSK	4593	muscle, skeletal, receptor tyrosine kinase	38	36	inoh	PDGF	44	4	5295, 5296, 6464, 2885	Predicted	1.51672e-05	0.000145943
O15146	MUSK	4593	muscle, skeletal, receptor tyrosine kinase	38	36	ipavs	ANG_II_and_JAK_STAT_interactions_in_mediating_cardiac_myocyte_function	230	8	5295, 5296, 6464, 6714, 8503, 2885, 3717, 3718	Known.and.Predicted	9.3277e-07	1.18072e-05
O15146	MUSK	4593	muscle, skeletal, receptor tyrosine kinase	38	36	ipavs	Cardiac_Hypertrophy	346	8	399694, 4919, 5295, 6464, 8503, 2885, 3717, 3718	Known.and.Predicted	1.92014e-05	0.00018006
O15146	MUSK	4593	muscle, skeletal, receptor tyrosine kinase	38	36	ipavs	EGF_receptor_transactivation_in_Cardiac_Hypertrophy	47	2	6464, 2885	Predicted	0.0115307	0.0393125
O15146	MUSK	4593	muscle, skeletal, receptor tyrosine kinase	38	36	ipavs	GP130_JAK_STAT_pathway	254	9	3320, 5295, 5296, 6464, 6714, 8503, 2885, 3717, 3718	Known.and.Predicted	1.48089e-07	2.19152e-06
O15146	MUSK	4593	muscle, skeletal, receptor tyrosine kinase	38	36	ipavs	Role_of_PTEN_in_the_myocardial_response_to_pathological_biomechanical_stress	22	2	399694, 6464	Predicted	0.00260194	0.0123377
O15146	MUSK	4593	muscle, skeletal, receptor tyrosine kinase	38	36	kegg	Bacterial invasion of epithelial cells	78	6	399694, 5295, 5296, 6464, 6714, 8503	Predicted	2.45536e-07	3.48735e-06
O15146	MUSK	4593	muscle, skeletal, receptor tyrosine kinase	38	36	kegg	Chemokine signaling pathway	188	10	399694, 5295, 5296, 6464, 6714, 8503, 2268, 2885, 3717, 3718	Predicted	5.20317e-10	1.14971e-08
O15146	MUSK	4593	muscle, skeletal, receptor tyrosine kinase	38	36	kegg	Chronic myeloid leukemia	73	6	399694, 5295, 5296, 6464, 8503, 2885	Predicted	1.64774e-07	2.41839e-06
O15146	MUSK	4593	muscle, skeletal, receptor tyrosine kinase	38	36	kegg	ErbB signaling pathway	87	7	399694, 5295, 5296, 6464, 6714, 8503, 2885	Predicted	1.59232e-08	2.79296e-07
O15146	MUSK	4593	muscle, skeletal, receptor tyrosine kinase	38	36	kegg	Estrogen signaling pathway	100	10	3320, 3326, 2289, 399694, 5295, 5296, 6464, 6714, 8503, 2885	Predicted	9.26404e-13	2.92128e-11
O15146	MUSK	4593	muscle, skeletal, receptor tyrosine kinase	38	36	kegg	Focal adhesion	207	7	399694, 5295, 5296, 6464, 6714, 8503, 2885	Predicted	5.90679e-06	6.27345e-05
O15146	MUSK	4593	muscle, skeletal, receptor tyrosine kinase	38	36	kegg	Glioma	65	6	399694, 5295, 5296, 6464, 8503, 2885	Predicted	8.15628e-08	1.26577e-06
O15146	MUSK	4593	muscle, skeletal, receptor tyrosine kinase	38	36	kegg	Insulin signaling pathway	140	6	399694, 5295, 5296, 6464, 8503, 2885	Predicted	7.68195e-06	7.94176e-05
O15146	MUSK	4593	muscle, skeletal, receptor tyrosine kinase	38	36	kegg	MicroRNAs in cancer	149	4	399694, 5296, 6464, 2885	Predicted	0.00169964	0.0087072
O15146	MUSK	4593	muscle, skeletal, receptor tyrosine kinase	38	36	kegg	Natural killer cell mediated cytotoxicity	133	6	399694, 5295, 5296, 6464, 8503, 2885	Predicted	5.7134e-06	6.08875e-05
O15146	MUSK	4593	muscle, skeletal, receptor tyrosine kinase	38	36	kegg	Neurotrophin signaling pathway	120	6	399694, 5295, 5296, 6464, 8503, 2885	Predicted	3.14422e-06	3.55357e-05
O15146	MUSK	4593	muscle, skeletal, receptor tyrosine kinase	38	36	kegg	Prolactin signaling pathway	72	8	399694, 5295, 5296, 6464, 6714, 8503, 2885, 3717	Predicted	9.54274e-11	2.33722e-09
O15146	MUSK	4593	muscle, skeletal, receptor tyrosine kinase	38	36	kegg	Ras signaling pathway	226	6	399694, 5295, 5296, 6464, 8503, 2885	Predicted	0.000114283	0.000867721
O15146	MUSK	4593	muscle, skeletal, receptor tyrosine kinase	38	36	netpath	Alpha6Beta4Integrin	70	6	5295, 5296, 6464, 6714, 8503, 2885	Predicted	1.27867e-07	1.91505e-06
O15146	MUSK	4593	muscle, skeletal, receptor tyrosine kinase	38	36	netpath	BCR	129	4	5295, 5296, 6464, 2885	Predicted	0.000996905	0.00557745
O15146	MUSK	4593	muscle, skeletal, receptor tyrosine kinase	38	36	netpath	BDNF	46	4	399694, 4905, 6464, 2885	Predicted	1.81424e-05	0.000171243
O15146	MUSK	4593	muscle, skeletal, receptor tyrosine kinase	38	36	netpath	EGFR1	452	14	9046, 5295, 5296, 6464, 6714, 8503, 10188, 10657, 2041, 2049, 2050, 2444, 2885, 3717	Predicted	1.18462e-10	2.86496e-09
O15146	MUSK	4593	muscle, skeletal, receptor tyrosine kinase	38	36	netpath	Fibroblast growth factor-1	74	5	9046, 3320, 6464, 6714, 2885	Predicted	5.17307e-06	5.56819e-05
O15146	MUSK	4593	muscle, skeletal, receptor tyrosine kinase	38	36	netpath	Gastrin	41	6	5295, 5296, 6464, 8503, 2885, 3717	Predicted	4.71377e-09	9.01163e-08
O15146	MUSK	4593	muscle, skeletal, receptor tyrosine kinase	38	36	netpath	IL-7	27	3	5295, 6464, 3718	Predicted	0.000106804	0.000818159
O15146	MUSK	4593	muscle, skeletal, receptor tyrosine kinase	38	36	netpath	IL2	76	7	3320, 5295, 5296, 6464, 8503, 2885, 3718	Predicted	6.12113e-09	1.14913e-07
O15146	MUSK	4593	muscle, skeletal, receptor tyrosine kinase	38	36	netpath	IL3	51	5	5295, 5296, 6464, 2885, 3717	Predicted	7.9905e-07	1.02556e-05
O15146	MUSK	4593	muscle, skeletal, receptor tyrosine kinase	38	36	netpath	IL4	63	7	9046, 5295, 5296, 6464, 2885, 3717, 3718	Predicted	1.59953e-09	3.28551e-08
O15146	MUSK	4593	muscle, skeletal, receptor tyrosine kinase	38	36	netpath	IL5	48	3	6464, 2885, 3717	Predicted	0.000600657	0.00363374
O15146	MUSK	4593	muscle, skeletal, receptor tyrosine kinase	38	36	netpath	IL6	74	7	3320, 5295, 5296, 6464, 2268, 2885, 3717	Predicted	5.06356e-09	9.63277e-08
O15146	MUSK	4593	muscle, skeletal, receptor tyrosine kinase	38	36	netpath	KitReceptor	71	8	5295, 5296, 6464, 6714, 2268, 2885, 3717, 3718	Predicted	8.50297e-11	2.09691e-09
O15146	MUSK	4593	muscle, skeletal, receptor tyrosine kinase	38	36	netpath	Leptin	62	8	5295, 5296, 6464, 6714, 10657, 2885, 3717, 3718	Predicted	2.76168e-11	7.26373e-10
O15146	MUSK	4593	muscle, skeletal, receptor tyrosine kinase	38	36	netpath	Oncostatin_M	38	5	5295, 6464, 6714, 2885, 3717	Predicted	1.76383e-07	2.57446e-06
O15146	MUSK	4593	muscle, skeletal, receptor tyrosine kinase	38	36	netpath	TCR	241	9	9046, 3326, 5295, 5296, 6464, 6714, 10657, 2885, 3718	Predicted	9.44626e-08	1.44936e-06
O15146	MUSK	4593	muscle, skeletal, receptor tyrosine kinase	38	36	pharmgkb	EGFR Inhibitor Pathway, Pharmacodynamics	67	5	5295, 5296, 6464, 8503, 2885	Predicted	3.1562e-06	3.56566e-05
O15146	MUSK	4593	muscle, skeletal, receptor tyrosine kinase	38	36	pid	a6b1 and a6b4 Integrin signaling	45	3	5295, 6464, 2885	Predicted	0.000496332	0.00308931
O15146	MUSK	4593	muscle, skeletal, receptor tyrosine kinase	38	36	pid	Angiopoietin receptor Tie2-mediated signaling	50	4	9046, 5295, 6464, 2885	Predicted	2.53517e-05	0.000230545
O15146	MUSK	4593	muscle, skeletal, receptor tyrosine kinase	38	36	pid	BCR signaling pathway	68	3	5295, 6464, 2885	Predicted	0.00165939	0.00853106
O15146	MUSK	4593	muscle, skeletal, receptor tyrosine kinase	38	36	pid	EGFR-dependent Endothelin signaling events	9	2	6464, 2885	Predicted	0.000417194	0.00266159
O15146	MUSK	4593	muscle, skeletal, receptor tyrosine kinase	38	36	pid	EPHA2 forward signaling	18	4	5295, 6464, 6714, 2885	Predicted	3.64626e-07	5.00824e-06
O15146	MUSK	4593	muscle, skeletal, receptor tyrosine kinase	38	36	pid	EPHB forward signaling	39	6	5295, 6464, 6714, 2049, 2050, 2885	Predicted	3.43745e-09	6.7135e-08
O15146	MUSK	4593	muscle, skeletal, receptor tyrosine kinase	38	36	pid	EPO signaling pathway	33	4	5295, 6464, 2885, 3717	Predicted	4.69815e-06	5.10625e-05
O15146	MUSK	4593	muscle, skeletal, receptor tyrosine kinase	38	36	pid	ErbB2/ErbB3 signaling events	40	5	5295, 6464, 6714, 2885, 3717	Predicted	2.30071e-07	3.28518e-06
O15146	MUSK	4593	muscle, skeletal, receptor tyrosine kinase	38	36	pid	ErbB4 signaling events	31	4	5295, 6464, 2885, 3717	Predicted	3.63053e-06	4.04682e-05
O15146	MUSK	4593	muscle, skeletal, receptor tyrosine kinase	38	36	pid	Fc-epsilon receptor I signaling in mast cells	62	3	5295, 6464, 2885	Predicted	0.00127029	0.00683481
O15146	MUSK	4593	muscle, skeletal, receptor tyrosine kinase	38	36	pid	FGF signaling pathway	56	4	5295, 6464, 6714, 2885	Predicted	3.98358e-05	0.000344032
O15146	MUSK	4593	muscle, skeletal, receptor tyrosine kinase	38	36	pid	GMCSF-mediated signaling events	37	4	5295, 6464, 2885, 3717	Predicted	7.5081e-06	7.78094e-05
O15146	MUSK	4593	muscle, skeletal, receptor tyrosine kinase	38	36	pid	IGF1 pathway	30	3	5295, 6464, 2885	Predicted	0.000147189	0.00108216
O15146	MUSK	4593	muscle, skeletal, receptor tyrosine kinase	38	36	pid	IL2-mediated signaling events	54	5	9046, 5295, 6464, 2885, 3718	Predicted	1.06771e-06	1.33558e-05
O15146	MUSK	4593	muscle, skeletal, receptor tyrosine kinase	38	36	pid	IL2 signaling events mediated by PI3K	37	5	3320, 5295, 6464, 2885, 3718	Predicted	1.53559e-07	2.26614e-06
O15146	MUSK	4593	muscle, skeletal, receptor tyrosine kinase	38	36	pid	IL2 signaling events mediated by STAT5	30	4	5295, 6464, 2885, 3718	Predicted	3.16992e-06	3.57986e-05
O15146	MUSK	4593	muscle, skeletal, receptor tyrosine kinase	38	36	pid	IL3-mediated signaling events	27	4	5295, 6464, 2885, 3717	Predicted	2.04513e-06	2.40926e-05
O15146	MUSK	4593	muscle, skeletal, receptor tyrosine kinase	38	36	pid	IL4-mediated signaling events	65	6	9046, 5295, 6464, 2885, 3717, 3718	Predicted	8.15628e-08	1.26577e-06
O15146	MUSK	4593	muscle, skeletal, receptor tyrosine kinase	38	36	pid	Insulin Pathway	45	3	5295, 6464, 2885	Predicted	0.000496332	0.00308931
O15146	MUSK	4593	muscle, skeletal, receptor tyrosine kinase	38	36	pid	Internalization of ErbB1	38	4	5295, 6464, 6714, 2885	Predicted	8.37065e-06	8.57788e-05
O15146	MUSK	4593	muscle, skeletal, receptor tyrosine kinase	38	36	pid	Neurotrophic factor-mediated Trk receptor signaling	63	4	9093, 5295, 6464, 2885	Predicted	6.34956e-05	0.000518563
O15146	MUSK	4593	muscle, skeletal, receptor tyrosine kinase	38	36	pid	PDGFR-alpha signaling pathway	22	3	5295, 6464, 2885	Predicted	5.69084e-05	0.000471056
O15146	MUSK	4593	muscle, skeletal, receptor tyrosine kinase	38	36	pid	PDGFR-beta signaling pathway	126	6	5295, 6464, 6714, 2268, 2885, 3717	Predicted	4.17641e-06	4.59183e-05
O15146	MUSK	4593	muscle, skeletal, receptor tyrosine kinase	38	36	pid	Plasma membrane estrogen receptor signaling	42	4	5295, 6464, 6714, 2885	Predicted	1.25678e-05	0.000123399
O15146	MUSK	4593	muscle, skeletal, receptor tyrosine kinase	38	36	pid	SHP2 signaling	58	5	5295, 6464, 2885, 3717, 3718	Predicted	1.53158e-06	1.85395e-05
O15146	MUSK	4593	muscle, skeletal, receptor tyrosine kinase	38	36	pid	Signaling events mediated by Hepatocyte Growth Factor Receptor (c-Met)	81	4	5295, 6464, 6714, 2885	Predicted	0.000169625	0.0012242
O15146	MUSK	4593	muscle, skeletal, receptor tyrosine kinase	38	36	pid	Signaling events mediated by PTP1B	53	6	5295, 6464, 6714, 2268, 2885, 3717	Predicted	2.33581e-08	3.9849e-07
O15146	MUSK	4593	muscle, skeletal, receptor tyrosine kinase	38	36	pid	Signaling events mediated by Stem cell factor receptor (c-Kit)	52	4	5295, 6464, 2885, 3717	Predicted	2.96546e-05	0.000264953
O15146	MUSK	4593	muscle, skeletal, receptor tyrosine kinase	38	36	pid	Signaling events mediated by TCPTP	38	5	5295, 6464, 6714, 2885, 3718	Predicted	1.76383e-07	2.57446e-06
O15146	MUSK	4593	muscle, skeletal, receptor tyrosine kinase	38	36	pid	Signaling events regulated by Ret tyrosine kinase	39	4	5295, 6464, 6714, 2885	Predicted	9.30424e-06	9.43199e-05
O15146	MUSK	4593	muscle, skeletal, receptor tyrosine kinase	38	36	pid	TCR signaling in naïve CD8+ T cells	53	2	6464, 2885	Predicted	0.0145084	0.0465144
O15146	MUSK	4593	muscle, skeletal, receptor tyrosine kinase	38	36	pid	TGF-beta receptor signaling	50	2	6464, 2885	Predicted	0.0129818	0.0428675
O15146	MUSK	4593	muscle, skeletal, receptor tyrosine kinase	38	36	pid	Trk receptor signaling mediated by PI3K and PLC-gamma	36	4	5295, 6464, 6714, 2885	Predicted	6.71301e-06	7.03875e-05
O15146	MUSK	4593	muscle, skeletal, receptor tyrosine kinase	38	36	pid	VEGFR3 signaling in lymphatic endothelium	25	3	5295, 6464, 2885	Predicted	8.43855e-05	0.000665593
O15146	MUSK	4593	muscle, skeletal, receptor tyrosine kinase	38	36	reactome	Adaptive Immune System	569	6	5295, 5296, 6464, 6714, 8503, 2885	Predicted	0.0127987	0.0424135
O15146	MUSK	4593	muscle, skeletal, receptor tyrosine kinase	38	36	reactome	Antigen activates B Cell Receptor (BCR) leading to generation of second messengers	43	3	5295, 6464, 2885	Predicted	0.000433724	0.00275216
O15146	MUSK	4593	muscle, skeletal, receptor tyrosine kinase	38	36	reactome	ARMS-mediated activation	188	5	6464, 6714, 2885, 3717, 3718	Predicted	0.000447791	0.00282785
O15146	MUSK	4593	muscle, skeletal, receptor tyrosine kinase	38	36	reactome	Axon guidance	456	12	3320, 3326, 6464, 6714, 375790, 2041, 2044, 2049, 2050, 2885, 3717, 3718	Predicted	2.21452e-08	3.7927e-07
O15146	MUSK	4593	muscle, skeletal, receptor tyrosine kinase	38	36	reactome	Cell surface interactions at the vascular wall	99	6	9046, 5295, 5296, 6464, 6714, 2885	Predicted	1.01647e-06	1.27717e-05
O15146	MUSK	4593	muscle, skeletal, receptor tyrosine kinase	38	36	reactome	Constitutive Signaling by EGFRvIII	14	5	3320, 11140, 5295, 6464, 2885	Predicted	7.47033e-10	1.6131e-08
O15146	MUSK	4593	muscle, skeletal, receptor tyrosine kinase	38	36	reactome	Constitutive Signaling by Ligand-Responsive EGFR Cancer Variants	15	5	3320, 11140, 5295, 6464, 2885	Predicted	1.11775e-09	2.35087e-08
O15146	MUSK	4593	muscle, skeletal, receptor tyrosine kinase	38	36	reactome	Cytokine Signaling in Immune system	374	8	5295, 5296, 6464, 6714, 8503, 2885, 3717, 3718	Predicted	3.36121e-05	0.000296086
O15146	MUSK	4593	muscle, skeletal, receptor tyrosine kinase	38	36	reactome	DAP12 interactions	297	8	5295, 5296, 6464, 6714, 8503, 2885, 3717, 3718	Predicted	6.29581e-06	6.64398e-05
O15146	MUSK	4593	muscle, skeletal, receptor tyrosine kinase	38	36	reactome	DAP12 signaling	281	8	5295, 5296, 6464, 6714, 8503, 2885, 3717, 3718	Predicted	4.18103e-06	4.59632e-05
O15146	MUSK	4593	muscle, skeletal, receptor tyrosine kinase	38	36	reactome	Developmental Biology	582	12	3320, 3326, 6464, 6714, 375790, 2041, 2044, 2049, 2050, 2885, 3717, 3718	Predicted	3.22482e-07	4.47711e-06
O15146	MUSK	4593	muscle, skeletal, receptor tyrosine kinase	38	36	reactome	Disease	480	7	3320, 11140, 5295, 5296, 6464, 8503, 2885	Predicted	0.00114342	0.00626412
O15146	MUSK	4593	muscle, skeletal, receptor tyrosine kinase	38	36	reactome	Diseases of signal transduction	180	7	3320, 11140, 5295, 5296, 6464, 8503, 2885	Predicted	2.33752e-06	2.71939e-05
O15146	MUSK	4593	muscle, skeletal, receptor tyrosine kinase	38	36	reactome	Downstream signal transduction	278	8	5295, 5296, 6464, 6714, 8503, 2885, 3717, 3718	Predicted	3.86102e-06	4.27729e-05
O15146	MUSK	4593	muscle, skeletal, receptor tyrosine kinase	38	36	reactome	Downstream signaling of activated FGFR1	266	8	5295, 5296, 6464, 6714, 8503, 2885, 3717, 3718	Predicted	2.78054e-06	3.18123e-05
O15146	MUSK	4593	muscle, skeletal, receptor tyrosine kinase	38	36	reactome	Downstream signaling of activated FGFR2	266	8	5295, 5296, 6464, 6714, 8503, 2885, 3717, 3718	Predicted	2.78054e-06	3.18123e-05
O15146	MUSK	4593	muscle, skeletal, receptor tyrosine kinase	38	36	reactome	Downstream signaling of activated FGFR3	266	8	5295, 5296, 6464, 6714, 8503, 2885, 3717, 3718	Predicted	2.78054e-06	3.18123e-05
O15146	MUSK	4593	muscle, skeletal, receptor tyrosine kinase	38	36	reactome	Downstream signaling of activated FGFR4	266	8	5295, 5296, 6464, 6714, 8503, 2885, 3717, 3718	Predicted	2.78054e-06	3.18123e-05
O15146	MUSK	4593	muscle, skeletal, receptor tyrosine kinase	38	36	reactome	Fc epsilon receptor (FCERI) signaling	296	8	5295, 5296, 6464, 6714, 8503, 2885, 3717, 3718	Predicted	6.14124e-06	6.49736e-05
O15146	MUSK	4593	muscle, skeletal, receptor tyrosine kinase	38	36	reactome	FCERI mediated Ca+2 mobilization	40	2	6464, 2885	Predicted	0.00844764	0.0310995
O15146	MUSK	4593	muscle, skeletal, receptor tyrosine kinase	38	36	reactome	FCERI mediated MAPK activation	214	5	6464, 6714, 2885, 3717, 3718	Predicted	0.000807113	0.00466789
O15146	MUSK	4593	muscle, skeletal, receptor tyrosine kinase	38	36	reactome	FRS-mediated FGFR1 signaling	185	5	6464, 6714, 2885, 3717, 3718	Predicted	0.000415935	0.00265484
O15146	MUSK	4593	muscle, skeletal, receptor tyrosine kinase	38	36	reactome	FRS-mediated FGFR2 signaling	185	5	6464, 6714, 2885, 3717, 3718	Predicted	0.000415935	0.00265484
O15146	MUSK	4593	muscle, skeletal, receptor tyrosine kinase	38	36	reactome	FRS-mediated FGFR3 signaling	185	5	6464, 6714, 2885, 3717, 3718	Predicted	0.000415935	0.00265484
O15146	MUSK	4593	muscle, skeletal, receptor tyrosine kinase	38	36	reactome	FRS-mediated FGFR4 signaling	185	5	6464, 6714, 2885, 3717, 3718	Predicted	0.000415935	0.00265484
O15146	MUSK	4593	muscle, skeletal, receptor tyrosine kinase	38	36	reactome	Frs2-mediated activation	189	5	6464, 6714, 2885, 3717, 3718	Predicted	0.000458809	0.00288887
O15146	MUSK	4593	muscle, skeletal, receptor tyrosine kinase	38	36	reactome	G-protein beta:gamma signalling	51	7	5295, 5296, 6464, 8503, 2885, 3717, 3718	Predicted	3.44749e-10	7.81455e-09
O15146	MUSK	4593	muscle, skeletal, receptor tyrosine kinase	38	36	reactome	G beta:gamma signalling through PI3Kgamma	48	7	5295, 5296, 6464, 8503, 2885, 3717, 3718	Predicted	2.20874e-10	5.14649e-09
O15146	MUSK	4593	muscle, skeletal, receptor tyrosine kinase	38	36	reactome	Gastrin-CREB signalling pathway via PKC and MAPK	381	8	5295, 5296, 6464, 6714, 8503, 2885, 3717, 3718	Predicted	3.83755e-05	0.000332982
O15146	MUSK	4593	muscle, skeletal, receptor tyrosine kinase	38	36	reactome	GPVI-mediated activation cascade	54	7	5295, 5296, 6464, 8503, 2885, 3717, 3718	Predicted	5.2348e-10	1.15624e-08
O15146	MUSK	4593	muscle, skeletal, receptor tyrosine kinase	38	36	reactome	GRB2 events in EGFR signaling	184	5	6464, 6714, 2885, 3717, 3718	Predicted	0.000405708	0.00259824
O15146	MUSK	4593	muscle, skeletal, receptor tyrosine kinase	38	36	reactome	GRB2 events in ERBB2 signaling	184	5	6464, 6714, 2885, 3717, 3718	Predicted	0.000405708	0.00259824
O15146	MUSK	4593	muscle, skeletal, receptor tyrosine kinase	38	36	reactome	Hemostasis	491	10	9046, 5295, 5296, 6464, 6714, 8503, 2268, 2885, 3717, 3718	Predicted	4.39638e-06	4.80865e-05
O15146	MUSK	4593	muscle, skeletal, receptor tyrosine kinase	38	36	reactome	IGF1R signaling cascade	237	7	5295, 5296, 6464, 6714, 2885, 3717, 3718	Predicted	1.43275e-05	0.0001387
O15146	MUSK	4593	muscle, skeletal, receptor tyrosine kinase	38	36	reactome	Immune System	1128	10	3320, 3326, 5295, 5296, 6464, 6714, 8503, 2885, 3717, 3718	Predicted	0.00407544	0.0176673
O15146	MUSK	4593	muscle, skeletal, receptor tyrosine kinase	38	36	reactome	Innate Immune System	672	10	3320, 3326, 5295, 5296, 6464, 6714, 8503, 2885, 3717, 3718	Predicted	6.7573e-05	0.000547873
O15146	MUSK	4593	muscle, skeletal, receptor tyrosine kinase	38	36	reactome	Insulin receptor signalling cascade	236	7	5295, 5296, 6464, 6714, 2885, 3717, 3718	Predicted	1.39389e-05	0.000135354
O15146	MUSK	4593	muscle, skeletal, receptor tyrosine kinase	38	36	reactome	Integrin alphaIIb beta3 signaling	27	3	6464, 6714, 2885	Predicted	0.000106804	0.000818159
O15146	MUSK	4593	muscle, skeletal, receptor tyrosine kinase	38	36	reactome	Interleukin-2 signaling	201	8	5295, 5296, 6464, 6714, 8503, 2885, 3717, 3718	Predicted	3.34512e-07	4.62974e-06
O15146	MUSK	4593	muscle, skeletal, receptor tyrosine kinase	38	36	reactome	Interleukin-3, 5 and GM-CSF signaling	210	8	5295, 5296, 6464, 6714, 8503, 2885, 3717, 3718	Predicted	4.67447e-07	6.28626e-06
O15146	MUSK	4593	muscle, skeletal, receptor tyrosine kinase	38	36	reactome	Interleukin receptor SHC signaling	194	8	5295, 5296, 6464, 6714, 8503, 2885, 3717, 3718	Predicted	2.5493e-07	3.60891e-06
O15146	MUSK	4593	muscle, skeletal, receptor tyrosine kinase	38	36	reactome	IRS-mediated signalling	233	7	5295, 5296, 6464, 6714, 2885, 3717, 3718	Predicted	1.28251e-05	0.000125656
O15146	MUSK	4593	muscle, skeletal, receptor tyrosine kinase	38	36	reactome	IRS-related events triggered by IGF1R	237	7	5295, 5296, 6464, 6714, 2885, 3717, 3718	Predicted	1.43275e-05	0.0001387
O15146	MUSK	4593	muscle, skeletal, receptor tyrosine kinase	38	36	reactome	MAPK family signaling cascades	222	5	6464, 6714, 2885, 3717, 3718	Predicted	0.00095208	0.00536862
O15146	MUSK	4593	muscle, skeletal, receptor tyrosine kinase	38	36	reactome	MAPK1/MAPK3 signaling	190	5	6464, 6714, 2885, 3717, 3718	Predicted	0.000470031	0.00294906
O15146	MUSK	4593	muscle, skeletal, receptor tyrosine kinase	38	36	reactome	NCAM signaling for neurite out-growth	222	6	6464, 6714, 375790, 2885, 3717, 3718	Predicted	0.000103579	0.000796389
O15146	MUSK	4593	muscle, skeletal, receptor tyrosine kinase	38	36	reactome	NGF signalling via TRKA from the plasma membrane	309	8	5295, 5296, 6464, 6714, 8503, 2885, 3717, 3718	Predicted	8.42405e-06	8.62684e-05
O15146	MUSK	4593	muscle, skeletal, receptor tyrosine kinase	38	36	reactome	Platelet activation, signaling and aggregation	228	8	5295, 5296, 6464, 6714, 8503, 2885, 3717, 3718	Predicted	8.73123e-07	1.11187e-05
O15146	MUSK	4593	muscle, skeletal, receptor tyrosine kinase	38	36	reactome	Platelet Aggregation (Plug Formation)	37	3	6464, 6714, 2885	Predicted	0.000277017	0.00187252
O15146	MUSK	4593	muscle, skeletal, receptor tyrosine kinase	38	36	reactome	Prolonged ERK activation events	191	5	6464, 6714, 2885, 3717, 3718	Predicted	0.000481459	0.00301065
O15146	MUSK	4593	muscle, skeletal, receptor tyrosine kinase	38	36	reactome	RAF/MAP kinase cascade	184	5	6464, 6714, 2885, 3717, 3718	Predicted	0.000405708	0.00259824
O15146	MUSK	4593	muscle, skeletal, receptor tyrosine kinase	38	36	reactome	Role of LAT2/NTAL/LAB on calcium mobilization	114	5	5295, 5296, 6464, 8503, 2885	Predicted	4.26525e-05	0.000365468
O15146	MUSK	4593	muscle, skeletal, receptor tyrosine kinase	38	36	reactome	SHC-mediated cascade:FGFR1	21	2	6464, 2885	Predicted	0.00237058	0.0114327
O15146	MUSK	4593	muscle, skeletal, receptor tyrosine kinase	38	36	reactome	SHC-mediated cascade:FGFR2	26	2	6464, 2885	Predicted	0.00362891	0.0161122
O15146	MUSK	4593	muscle, skeletal, receptor tyrosine kinase	38	36	reactome	SHC-mediated cascade:FGFR3	18	2	6464, 2885	Predicted	0.0017385	0.00887311
O15146	MUSK	4593	muscle, skeletal, receptor tyrosine kinase	38	36	reactome	SHC-mediated cascade:FGFR4	23	2	6464, 2885	Predicted	0.00284353	0.0132568
O15146	MUSK	4593	muscle, skeletal, receptor tyrosine kinase	38	36	reactome	SHC-related events triggered by IGF1R	9	2	6464, 2885	Predicted	0.000417194	0.00266159
O15146	MUSK	4593	muscle, skeletal, receptor tyrosine kinase	38	36	reactome	SHC1 events in EGFR signaling	184	5	6464, 6714, 2885, 3717, 3718	Predicted	0.000405708	0.00259824
O15146	MUSK	4593	muscle, skeletal, receptor tyrosine kinase	38	36	reactome	SHC1 events in ERBB2 signaling	184	5	6464, 6714, 2885, 3717, 3718	Predicted	0.000405708	0.00259824
O15146	MUSK	4593	muscle, skeletal, receptor tyrosine kinase	38	36	reactome	SHC1 events in ERBB4 signaling	184	5	6464, 6714, 2885, 3717, 3718	Predicted	0.000405708	0.00259824
O15146	MUSK	4593	muscle, skeletal, receptor tyrosine kinase	38	36	reactome	Signal attenuation	10	2	6464, 2885	Predicted	0.000520352	0.00321689
O15146	MUSK	4593	muscle, skeletal, receptor tyrosine kinase	38	36	reactome	Signaling by EGFR	291	8	5295, 5296, 6464, 6714, 8503, 2885, 3717, 3718	Predicted	5.41581e-06	5.80234e-05
O15146	MUSK	4593	muscle, skeletal, receptor tyrosine kinase	38	36	reactome	Signaling by EGFR in Cancer	15	5	3320, 11140, 5295, 6464, 2885	Predicted	1.11775e-09	2.35087e-08
O15146	MUSK	4593	muscle, skeletal, receptor tyrosine kinase	38	36	reactome	Signaling by EGFRvIII in Cancer	14	5	3320, 11140, 5295, 6464, 2885	Predicted	7.47033e-10	1.6131e-08
O15146	MUSK	4593	muscle, skeletal, receptor tyrosine kinase	38	36	reactome	Signaling by ERBB2	276	10	3320, 11140, 5295, 5296, 6464, 6714, 8503, 2885, 3717, 3718	Predicted	2.13337e-08	3.66449e-07
O15146	MUSK	4593	muscle, skeletal, receptor tyrosine kinase	38	36	reactome	Signaling by ERBB4	262	8	5295, 5296, 6464, 6714, 8503, 2885, 3717, 3718	Predicted	2.48325e-06	2.87169e-05
O15146	MUSK	4593	muscle, skeletal, receptor tyrosine kinase	38	36	reactome	Signaling by FGFR	273	8	5295, 5296, 6464, 6714, 8503, 2885, 3717, 3718	Predicted	3.37396e-06	3.78758e-05
O15146	MUSK	4593	muscle, skeletal, receptor tyrosine kinase	38	36	reactome	Signaling by FGFR1	270	8	5295, 5296, 6464, 6714, 8503, 2885, 3717, 3718	Predicted	3.10763e-06	3.51671e-05
O15146	MUSK	4593	muscle, skeletal, receptor tyrosine kinase	38	36	reactome	Signaling by FGFR2	272	8	5295, 5296, 6464, 6714, 8503, 2885, 3717, 3718	Predicted	3.28311e-06	3.69489e-05
O15146	MUSK	4593	muscle, skeletal, receptor tyrosine kinase	38	36	reactome	Signaling by FGFR3	269	8	5295, 5296, 6464, 6714, 8503, 2885, 3717, 3718	Predicted	3.02294e-06	3.43001e-05
O15146	MUSK	4593	muscle, skeletal, receptor tyrosine kinase	38	36	reactome	Signaling by FGFR4	269	8	5295, 5296, 6464, 6714, 8503, 2885, 3717, 3718	Predicted	3.02294e-06	3.43001e-05
O15146	MUSK	4593	muscle, skeletal, receptor tyrosine kinase	38	36	reactome	Signaling by Insulin receptor	260	7	5295, 5296, 6464, 6714, 2885, 3717, 3718	Predicted	2.6086e-05	0.000236395
O15146	MUSK	4593	muscle, skeletal, receptor tyrosine kinase	38	36	reactome	Signaling by Interleukins	268	8	5295, 5296, 6464, 6714, 8503, 2885, 3717, 3718	Predicted	2.94022e-06	3.34539e-05
O15146	MUSK	4593	muscle, skeletal, receptor tyrosine kinase	38	36	reactome	Signaling by Leptin	192	5	6464, 6714, 2885, 3717, 3718	Predicted	0.000493097	0.00307189
O15146	MUSK	4593	muscle, skeletal, receptor tyrosine kinase	38	36	reactome	Signaling by Ligand-Responsive EGFR Variants in Cancer	15	5	3320, 11140, 5295, 6464, 2885	Predicted	1.11775e-09	2.35087e-08
O15146	MUSK	4593	muscle, skeletal, receptor tyrosine kinase	38	36	reactome	Signaling by PDGF	300	8	5295, 5296, 6464, 6714, 8503, 2885, 3717, 3718	Predicted	6.77948e-06	7.10073e-05
O15146	MUSK	4593	muscle, skeletal, receptor tyrosine kinase	38	36	reactome	Signaling by SCF-KIT	263	8	5295, 5296, 6464, 6714, 8503, 2885, 3717, 3718	Predicted	2.55491e-06	2.94618e-05
O15146	MUSK	4593	muscle, skeletal, receptor tyrosine kinase	38	36	reactome	Signaling by the B Cell Receptor (BCR)	158	5	5295, 5296, 6464, 8503, 2885	Predicted	0.000200321	0.00141353
O15146	MUSK	4593	muscle, skeletal, receptor tyrosine kinase	38	36	reactome	Signaling by Type 1 Insulin-like Growth Factor 1 Receptor (IGF1R)	237	7	5295, 5296, 6464, 6714, 2885, 3717, 3718	Predicted	1.43275e-05	0.0001387
O15146	MUSK	4593	muscle, skeletal, receptor tyrosine kinase	38	36	reactome	Signaling by VEGF	273	8	3320, 5295, 5296, 6464, 6714, 2885, 3717, 3718	Predicted	3.37396e-06	3.78758e-05
O15146	MUSK	4593	muscle, skeletal, receptor tyrosine kinase	38	36	reactome	Signalling by NGF	384	8	5295, 5296, 6464, 6714, 8503, 2885, 3717, 3718	Predicted	4.05839e-05	0.000349835
O15146	MUSK	4593	muscle, skeletal, receptor tyrosine kinase	38	36	reactome	Signalling to ERKs	200	5	6464, 6714, 2885, 3717, 3718	Predicted	0.000594013	0.00360017
O15146	MUSK	4593	muscle, skeletal, receptor tyrosine kinase	38	36	reactome	Signalling to p38 via RIT and RIN	188	5	6464, 6714, 2885, 3717, 3718	Predicted	0.000447791	0.00282785
O15146	MUSK	4593	muscle, skeletal, receptor tyrosine kinase	38	36	reactome	Signalling to RAS	193	5	6464, 6714, 2885, 3717, 3718	Predicted	0.000504945	0.00313498
O15146	MUSK	4593	muscle, skeletal, receptor tyrosine kinase	38	36	reactome	SOS-mediated signalling	184	5	6464, 6714, 2885, 3717, 3718	Predicted	0.000405708	0.00259824
O15146	MUSK	4593	muscle, skeletal, receptor tyrosine kinase	38	36	reactome	Tie2 Signaling	18	5	9046, 5295, 5296, 6464, 2885	Predicted	3.16527e-09	6.21588e-08
O15146	MUSK	4593	muscle, skeletal, receptor tyrosine kinase	38	36	reactome	VEGFA-VEGFR2 Pathway	265	8	3320, 5295, 5296, 6464, 6714, 2885, 3717, 3718	Predicted	2.70352e-06	3.10155e-05
O15146	MUSK	4593	muscle, skeletal, receptor tyrosine kinase	38	36	reactome	VEGFR2 mediated cell proliferation	197	5	6464, 6714, 2885, 3717, 3718	Predicted	0.000554503	0.00339682
O15146	MUSK	4593	muscle, skeletal, receptor tyrosine kinase	38	36	signor	EGF	25	2	6464, 6714	Predicted	0.00335708	0.0151382
O15146	MUSK	4593	muscle, skeletal, receptor tyrosine kinase	38	36	smpdb	Insulin Signalling	17	2	6464, 2885	Predicted	0.00154871	0.00805985
O15146	MUSK	4593	muscle, skeletal, receptor tyrosine kinase	38	36	systems.biology.org	EGFR_signaling_for_RTKC	322	7	399694, 5295, 5296, 6464, 6714, 8503, 2885	Predicted	0.0001015	0.000782626
O15146	MUSK	4593	muscle, skeletal, receptor tyrosine kinase	38	36	systems.biology.org	Macrophage_Map_Update_ver2_re	697	9	399694, 5295, 5296, 6464, 6714, 8503, 2885, 3717, 3718	Predicted	0.00048971	0.00305448
O15146	MUSK	4593	muscle, skeletal, receptor tyrosine kinase	38	36	systems.biology.org	Toll Like_receptor_signaling_network	594	12	3320, 5913, 4905, 5295, 6464, 6714, 8503, 375790, 1855, 1605, 2885, 3717	Known.and.Predicted	4.01962e-07	5.47557e-06
O15146	MUSK	4593	muscle, skeletal, receptor tyrosine kinase	38	36	wikipathways	AGE-RAGE pathway	66	3	6464, 6714, 3717	Predicted	0.0015224	0.00794889
O15146	MUSK	4593	muscle, skeletal, receptor tyrosine kinase	38	36	wikipathways	Alpha 6 Beta 4 signaling pathway	33	5	5295, 5296, 6464, 6714, 2885	Predicted	8.44501e-08	1.3071e-06
O15146	MUSK	4593	muscle, skeletal, receptor tyrosine kinase	38	36	wikipathways	Angiogenesis overview	61	5	9046, 6464, 6714, 1605, 2885	Predicted	1.97364e-06	2.33315e-05
O15146	MUSK	4593	muscle, skeletal, receptor tyrosine kinase	38	36	wikipathways	B Cell Receptor Signaling Pathway	98	4	5295, 5296, 6464, 2885	Predicted	0.000353128	0.00230701
O15146	MUSK	4593	muscle, skeletal, receptor tyrosine kinase	38	36	wikipathways	BDNF signaling pathway	144	8	399694, 4905, 5295, 5296, 6464, 6714, 2885, 3717	Predicted	2.5192e-08	4.27288e-07
O15146	MUSK	4593	muscle, skeletal, receptor tyrosine kinase	38	36	wikipathways	DNA Damage Response (only ATM dependent)	110	6	5295, 5296, 6464, 8503, 1855, 2885	Predicted	1.8903e-06	2.24357e-05
O15146	MUSK	4593	muscle, skeletal, receptor tyrosine kinase	38	36	wikipathways	EGF-EGFR Signaling Pathway	162	8	9046, 5295, 5296, 6464, 6714, 10188, 2885, 3717	Predicted	6.32693e-08	1.0012e-06
O15146	MUSK	4593	muscle, skeletal, receptor tyrosine kinase	38	36	wikipathways	EPO Receptor Signaling	26	4	6464, 6714, 2885, 3717	Predicted	1.74647e-06	2.08809e-05
O15146	MUSK	4593	muscle, skeletal, receptor tyrosine kinase	38	36	wikipathways	Focal Adhesion	190	7	5295, 5296, 6464, 6714, 10188, 2268, 2885	Predicted	3.35041e-06	3.76398e-05
O15146	MUSK	4593	muscle, skeletal, receptor tyrosine kinase	38	36	wikipathways	IL-2 Signaling Pathway	42	4	5295, 6464, 2885, 3718	Predicted	1.25678e-05	0.000123399
O15146	MUSK	4593	muscle, skeletal, receptor tyrosine kinase	38	36	wikipathways	IL-3 Signaling Pathway	49	6	5295, 5296, 6464, 6714, 2885, 3717	Predicted	1.43704e-08	2.53897e-07
O15146	MUSK	4593	muscle, skeletal, receptor tyrosine kinase	38	36	wikipathways	IL-4 Signaling Pathway	54	7	9046, 5295, 5296, 6464, 2885, 3717, 3718	Predicted	5.2348e-10	1.15624e-08
O15146	MUSK	4593	muscle, skeletal, receptor tyrosine kinase	38	36	wikipathways	IL-5 Signaling Pathway	40	5	5295, 5296, 6464, 2885, 3717	Predicted	2.30071e-07	3.28518e-06
O15146	MUSK	4593	muscle, skeletal, receptor tyrosine kinase	38	36	wikipathways	IL-6 signaling pathway	44	5	5295, 5296, 6464, 2885, 3717	Predicted	3.7594e-07	5.15019e-06
O15146	MUSK	4593	muscle, skeletal, receptor tyrosine kinase	38	36	wikipathways	Insulin Signaling	160	5	5295, 5296, 6464, 8503, 2885	Predicted	0.00021243	0.00148776
O15146	MUSK	4593	muscle, skeletal, receptor tyrosine kinase	38	36	wikipathways	Integrin-mediated Cell Adhesion	100	4	5296, 6464, 6714, 2885	Predicted	0.00038144	0.00246597
O15146	MUSK	4593	muscle, skeletal, receptor tyrosine kinase	38	36	wikipathways	Kit receptor signaling pathway	59	6	5295, 5296, 6464, 6714, 2885, 3717	Predicted	4.5163e-08	7.33349e-07
O15146	MUSK	4593	muscle, skeletal, receptor tyrosine kinase	38	36	wikipathways	Leptin signaling pathway	76	7	5295, 5296, 6464, 6714, 10657, 2885, 3717	Predicted	6.12113e-09	1.14913e-07
O15146	MUSK	4593	muscle, skeletal, receptor tyrosine kinase	38	36	wikipathways	Oncostatin M Signaling Pathway	65	6	5295, 6464, 6714, 2885, 3717, 3718	Predicted	8.15628e-08	1.26577e-06
O15146	MUSK	4593	muscle, skeletal, receptor tyrosine kinase	38	36	wikipathways	p38 MAPK Signaling Pathway	34	2	6464, 2885	Predicted	0.00615571	0.0244073
O15146	MUSK	4593	muscle, skeletal, receptor tyrosine kinase	38	36	wikipathways	Prolactin Signaling Pathway	76	6	5295, 5296, 6464, 6714, 2885, 3717	Predicted	2.10034e-07	3.02199e-06
O15146	MUSK	4593	muscle, skeletal, receptor tyrosine kinase	38	36	wikipathways	TCR Signaling Pathway	90	4	5295, 5296, 6464, 2885	Predicted	0.000254779	0.00174171
O15146	MUSK	4593	muscle, skeletal, receptor tyrosine kinase	38	36	wikipathways	TGF beta Signaling Pathway	132	5	5295, 5296, 6464, 6714, 2885	Predicted	8.59108e-05	0.000676107
O15146	MUSK	4593	muscle, skeletal, receptor tyrosine kinase	38	36	biocarta	actions of nitric oxide in the heart	42	2	3320, 5295	Predicted	0.00928441	0.0333692
O15146	MUSK	4593	muscle, skeletal, receptor tyrosine kinase	38	36	biocarta	ahr signal transduction pathway	4	1	3320	Predicted	0.0138453	0.0449294
O15146	MUSK	4593	muscle, skeletal, receptor tyrosine kinase	38	36	biocarta	akt signaling pathway	19	2	3320, 5295	Predicted	0.00193878	0.00970017
O15146	MUSK	4593	muscle, skeletal, receptor tyrosine kinase	38	36	biocarta	corticosteroids and cardioprotection	27	2	3320, 5295	Predicted	0.00391068	0.0170973
O15146	MUSK	4593	muscle, skeletal, receptor tyrosine kinase	38	36	biocarta	tumor suppressor arf inhibits ribosomal biogenesis	23	2	3320, 5295	Predicted	0.00284353	0.0132568
O15146	MUSK	4593	muscle, skeletal, receptor tyrosine kinase	38	36	ipavs	JAK_STAT_pathway_in_postconditioning_ischemia	186	7	3320, 5295, 5296, 6714, 8503, 3717, 3718	Known.and.Predicted	2.90844e-06	3.31301e-05
O15146	MUSK	4593	muscle, skeletal, receptor tyrosine kinase	38	36	kegg	Pathways in cancer	398	7	3320, 3326, 5295, 5296, 8503, 1855, 2885	Predicted	0.000374814	0.00242882
O15146	MUSK	4593	muscle, skeletal, receptor tyrosine kinase	38	36	kegg	PI3K-Akt signaling pathway	345	9	3320, 3326, 11140, 5295, 5296, 8503, 2885, 3717, 3718	Predicted	1.94645e-06	2.30423e-05
O15146	MUSK	4593	muscle, skeletal, receptor tyrosine kinase	38	36	kegg	Progesterone-mediated oocyte maturation	88	5	3320, 3326, 5295, 5296, 8503	Predicted	1.21475e-05	0.000119709
O15146	MUSK	4593	muscle, skeletal, receptor tyrosine kinase	38	36	kegg	Prostate cancer	89	6	3320, 3326, 5295, 5296, 8503, 2885	Predicted	5.40466e-07	7.18148e-06
O15146	MUSK	4593	muscle, skeletal, receptor tyrosine kinase	38	36	netpath	AndrogenReceptor	143	5	3320, 11140, 5295, 5296, 6714	Predicted	0.000125455	0.000941566
O15146	MUSK	4593	muscle, skeletal, receptor tyrosine kinase	38	36	netpath	TNFalpha	234	7	3320, 3326, 2289, 11140, 5295, 6714, 2885	Predicted	1.31878e-05	0.000128813
O15146	MUSK	4593	muscle, skeletal, receptor tyrosine kinase	38	36	pid	Class I PI3K signaling events	45	4	3320, 5295, 6714, 2268	Predicted	1.66058e-05	0.000158277
O15146	MUSK	4593	muscle, skeletal, receptor tyrosine kinase	38	36	pid	Class I PI3K signaling events mediated by Akt	35	2	3320, 6714	Predicted	0.00651458	0.0254813
O15146	MUSK	4593	muscle, skeletal, receptor tyrosine kinase	38	36	pid	Integrin-linked kinase signaling	46	2	3320, 11140	Predicted	0.011064	0.0380804
O15146	MUSK	4593	muscle, skeletal, receptor tyrosine kinase	38	36	pid	Integrins in angiogenesis	63	3	3320, 5295, 6714	Predicted	0.00133063	0.00710866
O15146	MUSK	4593	muscle, skeletal, receptor tyrosine kinase	38	36	pid	LKB1 signaling events	43	2	3320, 11140	Predicted	0.00971615	0.0345428
O15146	MUSK	4593	muscle, skeletal, receptor tyrosine kinase	38	36	pid	Regulation of Androgen receptor activity	51	2	3320, 6714	Predicted	0.0134824	0.0440695
O15146	MUSK	4593	muscle, skeletal, receptor tyrosine kinase	38	36	pid	Signaling events mediated by VEGFR1 and VEGFR2	68	5	3320, 3326, 5295, 6714, 2885	Predicted	3.39818e-06	3.81233e-05
O15146	MUSK	4593	muscle, skeletal, receptor tyrosine kinase	38	36	pid	VEGFR1 specific signals	29	2	3320, 5295	Predicted	0.00450377	0.0191256
O15146	MUSK	4593	muscle, skeletal, receptor tyrosine kinase	38	36	rb	Pathways CycD1_CDK4 6_module	28	3	3320, 3326, 11140	Predicted	0.000119335	0.000901273
O15146	MUSK	4593	muscle, skeletal, receptor tyrosine kinase	38	36	rb	Pathways p16_p15_module	17	3	3320, 3326, 11140	Predicted	2.54307e-05	0.000231175
O15146	MUSK	4593	muscle, skeletal, receptor tyrosine kinase	38	36	rb	Pathways rb_map	287	6	3320, 3326, 11140, 23024, 9093, 8503	Predicted	0.000417274	0.00266203
O15146	MUSK	4593	muscle, skeletal, receptor tyrosine kinase	38	36	reactome	Attenuation phase	28	2	3320, 3326	Predicted	0.00420232	0.0181136
O15146	MUSK	4593	muscle, skeletal, receptor tyrosine kinase	38	36	reactome	EPH-Ephrin signaling	77	6	3320, 6714, 2041, 2044, 2049, 2050	Predicted	2.27215e-07	3.24772e-06
O15146	MUSK	4593	muscle, skeletal, receptor tyrosine kinase	38	36	reactome	EPHA-mediated growth cone collapse	34	4	3320, 6714, 2041, 2044	Predicted	5.3114e-06	5.70116e-05
O15146	MUSK	4593	muscle, skeletal, receptor tyrosine kinase	38	36	reactome	Fcgamma receptor (FCGR) dependent phagocytosis	87	5	3320, 3326, 5295, 5296, 2885	Predicted	1.1486e-05	0.00011386
O15146	MUSK	4593	muscle, skeletal, receptor tyrosine kinase	38	36	reactome	HSF1-dependent transactivation	36	2	3320, 3326	Predicted	0.00688278	0.0265841
O15146	MUSK	4593	muscle, skeletal, receptor tyrosine kinase	38	36	reactome	HSF1 activation	31	2	3320, 3326	Predicted	0.0051358	0.0212031
O15146	MUSK	4593	muscle, skeletal, receptor tyrosine kinase	38	36	reactome	Regulation of actin dynamics for phagocytic cup formation	69	3	3320, 3326, 2885	Predicted	0.00173069	0.0088396
O15146	MUSK	4593	muscle, skeletal, receptor tyrosine kinase	38	36	reactome	Sema3A PAK dependent Axon repulsion	16	2	3320, 3326	Predicted	0.0013695	0.00727901
O15146	MUSK	4593	muscle, skeletal, receptor tyrosine kinase	38	36	reactome	vRNP Assembly	2	1	3320	Predicted	0.0069461	0.0267558
O15146	MUSK	4593	muscle, skeletal, receptor tyrosine kinase	38	36	smpdb	Prednisolone Action Pathway	2	1	3320	Predicted	0.0069461	0.0267558
O15146	MUSK	4593	muscle, skeletal, receptor tyrosine kinase	38	36	smpdb	Prednisolone Metabolism Pathway	2	1	3320	Predicted	0.0069461	0.0267558
O15146	MUSK	4593	muscle, skeletal, receptor tyrosine kinase	38	36	spike	DAPk family	42	2	3320, 6714	Predicted	0.00928441	0.0333692
O15146	MUSK	4593	muscle, skeletal, receptor tyrosine kinase	38	36	wikipathways	Aryl Hydrocarbon Receptor	46	3	3320, 11140, 6714	Predicted	0.000529694	0.0032667
O15146	MUSK	4593	muscle, skeletal, receptor tyrosine kinase	38	36	wikipathways	Aryl Hydrocarbon Receptor Pathway	46	3	3320, 11140, 6714	Predicted	0.000529694	0.0032667
O15146	MUSK	4593	muscle, skeletal, receptor tyrosine kinase	38	36	wikipathways	Arylhydrocarbon receptor (AhR) signaling pathway	28	3	3320, 11140, 6714	Predicted	0.000119335	0.000901273
O15146	MUSK	4593	muscle, skeletal, receptor tyrosine kinase	38	36	wikipathways	Nuclear Receptors Meta-Pathway	313	5	3320, 3326, 2289, 11140, 6714	Predicted	0.00428012	0.0183726
O15146	MUSK	4593	muscle, skeletal, receptor tyrosine kinase	38	36	wikipathways	Pregnane X Receptor pathway	33	2	3320, 6714	Predicted	0.00580625	0.0233283
O15146	MUSK	4593	muscle, skeletal, receptor tyrosine kinase	38	36	wikipathways	TNF alpha Signaling Pathway	92	3	3320, 11140, 2885	Predicted	0.00392731	0.0171586
O15146	MUSK	4593	muscle, skeletal, receptor tyrosine kinase	38	36	reactome	Breakdown of the nuclear lamina	3	1	4000	Predicted	0.0104015	0.0363557
O15146	MUSK	4593	muscle, skeletal, receptor tyrosine kinase	38	36	biocarta	cbl mediated ligand-induced downregulation of egf receptors pathway	8	2	6714, 2885	Predicted	0.000325196	0.00214895
O15146	MUSK	4593	muscle, skeletal, receptor tyrosine kinase	38	36	biocarta	inhibition of cellular proliferation by gleevec	22	3	5295, 2885, 3717	Predicted	5.69084e-05	0.000471056
O15146	MUSK	4593	muscle, skeletal, receptor tyrosine kinase	38	36	biocarta	the co-stimulatory signal during t-cell activation	18	2	5295, 2885	Predicted	0.0017385	0.00887311
O15146	MUSK	4593	muscle, skeletal, receptor tyrosine kinase	38	36	inoh	B cell receptor signaling	94	4	5295, 5296, 6714, 2885	Predicted	0.000301075	0.00201064
O15146	MUSK	4593	muscle, skeletal, receptor tyrosine kinase	38	36	inoh	CD4 T cell receptor signaling	128	3	5295, 5296, 2885	Predicted	0.00980204	0.0347893
O15146	MUSK	4593	muscle, skeletal, receptor tyrosine kinase	38	36	inoh	JAK STAT pathway and regulation	307	5	6714, 2885, 3717, 3718, 4058	Predicted	0.00394161	0.0172107
O15146	MUSK	4593	muscle, skeletal, receptor tyrosine kinase	38	36	kegg	Acute myeloid leukemia	57	4	5295, 5296, 8503, 2885	Predicted	4.27364e-05	0.000366088
O15146	MUSK	4593	muscle, skeletal, receptor tyrosine kinase	38	36	kegg	B cell receptor signaling pathway	72	4	5295, 5296, 8503, 2885	Predicted	0.00010725	0.000821121
O15146	MUSK	4593	muscle, skeletal, receptor tyrosine kinase	38	36	kegg	Choline metabolism in cancer	100	4	5295, 5296, 8503, 2885	Predicted	0.00038144	0.00246597
O15146	MUSK	4593	muscle, skeletal, receptor tyrosine kinase	38	36	kegg	Endometrial cancer	52	4	5295, 5296, 8503, 2885	Predicted	2.96546e-05	0.000264953
O15146	MUSK	4593	muscle, skeletal, receptor tyrosine kinase	38	36	kegg	Fc epsilon RI signaling pathway	69	4	5295, 5296, 8503, 2885	Predicted	9.07947e-05	0.000709929
O15146	MUSK	4593	muscle, skeletal, receptor tyrosine kinase	38	36	kegg	FoxO signaling pathway	132	4	5295, 5296, 8503, 2885	Predicted	0.00108603	0.00599568
O15146	MUSK	4593	muscle, skeletal, receptor tyrosine kinase	38	36	kegg	Hepatitis B	146	5	5295, 5296, 6714, 8503, 2885	Predicted	0.00013834	0.00102525
O15146	MUSK	4593	muscle, skeletal, receptor tyrosine kinase	38	36	kegg	Hepatitis C	133	4	5295, 5296, 8503, 2885	Predicted	0.00111694	0.0061412
O15146	MUSK	4593	muscle, skeletal, receptor tyrosine kinase	38	36	kegg	Jak-STAT signaling pathway	156	6	5295, 5296, 8503, 2885, 3717, 3718	Predicted	1.4288e-05	0.000138361
O15146	MUSK	4593	muscle, skeletal, receptor tyrosine kinase	38	36	kegg	Non-small cell lung cancer	56	4	5295, 5296, 8503, 2885	Predicted	3.98358e-05	0.000344032
O15146	MUSK	4593	muscle, skeletal, receptor tyrosine kinase	38	36	kegg	Osteoclast differentiation	131	4	5295, 5296, 8503, 2885	Predicted	0.00105572	0.00585646
O15146	MUSK	4593	muscle, skeletal, receptor tyrosine kinase	38	36	kegg	Proteoglycans in cancer	201	5	5295, 5296, 6714, 8503, 2885	Predicted	0.000607643	0.00366958
O15146	MUSK	4593	muscle, skeletal, receptor tyrosine kinase	38	36	kegg	Renal cell carcinoma	66	4	5295, 5296, 8503, 2885	Predicted	7.62579e-05	0.000609229
O15146	MUSK	4593	muscle, skeletal, receptor tyrosine kinase	38	36	kegg	Signaling pathways regulating pluripotency of stem cells	141	7	5295, 5296, 8503, 1855, 2885, 3717, 3718	Predicted	4.50684e-07	6.08007e-06
O15146	MUSK	4593	muscle, skeletal, receptor tyrosine kinase	38	36	kegg	T cell receptor signaling pathway	104	4	5295, 5296, 8503, 2885	Predicted	0.000442886	0.00280171
O15146	MUSK	4593	muscle, skeletal, receptor tyrosine kinase	38	36	kegg	Viral carcinogenesis	206	7	9093, 5295, 5296, 6714, 8503, 2885, 3718	Predicted	5.72121e-06	6.09611e-05
O15146	MUSK	4593	muscle, skeletal, receptor tyrosine kinase	38	36	netpath	Ghrelin	39	3	5295, 6714, 2885	Predicted	0.000324272	0.00214377
O15146	MUSK	4593	muscle, skeletal, receptor tyrosine kinase	38	36	netpath	Prolactin	68	3	6714, 2885, 3717	Predicted	0.00165939	0.00853106
O15146	MUSK	4593	muscle, skeletal, receptor tyrosine kinase	38	36	pid	ErbB1 downstream signaling	106	3	5295, 6714, 2885	Predicted	0.00583595	0.0234112
O15146	MUSK	4593	muscle, skeletal, receptor tyrosine kinase	38	36	pid	IL5-mediated signaling events	14	3	5295, 2885, 3717	Predicted	1.3711e-05	0.000133371
O15146	MUSK	4593	muscle, skeletal, receptor tyrosine kinase	38	36	pid	IL6-mediated signaling events	47	3	5295, 2885, 3717	Predicted	0.000564461	0.00344961
O15146	MUSK	4593	muscle, skeletal, receptor tyrosine kinase	38	36	pid	Nephrin/Neph1 signaling in the kidney podocyte	29	2	5295, 2885	Predicted	0.00450377	0.0191256
O15146	MUSK	4593	muscle, skeletal, receptor tyrosine kinase	38	36	pid	Signaling events mediated by focal adhesion kinase	62	3	5295, 6714, 2885	Predicted	0.00127029	0.00683481
O15146	MUSK	4593	muscle, skeletal, receptor tyrosine kinase	38	36	reactome	CD28 co-stimulation	32	5	5295, 5296, 6714, 8503, 2885	Predicted	7.18341e-08	1.1259e-06
O15146	MUSK	4593	muscle, skeletal, receptor tyrosine kinase	38	36	reactome	Cell-Cell communication	128	4	5295, 5296, 6714, 2885	Predicted	0.000968381	0.00544392
O15146	MUSK	4593	muscle, skeletal, receptor tyrosine kinase	38	36	reactome	Constitutive Signaling by Aberrant PI3K in Cancer	61	4	5295, 5296, 8503, 2885	Predicted	5.59037e-05	0.000463773
O15146	MUSK	4593	muscle, skeletal, receptor tyrosine kinase	38	36	reactome	Costimulation by the CD28 family	71	5	5295, 5296, 6714, 8503, 2885	Predicted	4.21264e-06	4.6275e-05
O15146	MUSK	4593	muscle, skeletal, receptor tyrosine kinase	38	36	reactome	Downstream signaling events of B Cell Receptor (BCR)	120	4	5295, 5296, 8503, 2885	Predicted	0.000760551	0.00444277
O15146	MUSK	4593	muscle, skeletal, receptor tyrosine kinase	38	36	reactome	FGFR1 mutant receptor activation	29	2	5295, 2885	Predicted	0.00450377	0.0191256
O15146	MUSK	4593	muscle, skeletal, receptor tyrosine kinase	38	36	reactome	GAB1 signalosome	102	5	5295, 5296, 6714, 8503, 2885	Predicted	2.49376e-05	0.000227177
O15146	MUSK	4593	muscle, skeletal, receptor tyrosine kinase	38	36	reactome	GRB2:SOS provides linkage to MAPK signaling for Integrins	15	2	6714, 2885	Predicted	0.00120094	0.00652047
O15146	MUSK	4593	muscle, skeletal, receptor tyrosine kinase	38	36	reactome	Negative regulation of FGFR1 signaling	32	2	6714, 2885	Predicted	0.00546626	0.0222573
O15146	MUSK	4593	muscle, skeletal, receptor tyrosine kinase	38	36	reactome	Negative regulation of FGFR2 signaling	34	2	6714, 2885	Predicted	0.00615571	0.0244073
O15146	MUSK	4593	muscle, skeletal, receptor tyrosine kinase	38	36	reactome	Negative regulation of FGFR3 signaling	29	2	6714, 2885	Predicted	0.00450377	0.0191256
O15146	MUSK	4593	muscle, skeletal, receptor tyrosine kinase	38	36	reactome	Negative regulation of FGFR4 signaling	31	2	6714, 2885	Predicted	0.0051358	0.0212031
O15146	MUSK	4593	muscle, skeletal, receptor tyrosine kinase	38	36	reactome	PI-3K cascade:FGFR1	98	4	5295, 5296, 8503, 2885	Predicted	0.000353128	0.00230701
O15146	MUSK	4593	muscle, skeletal, receptor tyrosine kinase	38	36	reactome	PI-3K cascade:FGFR2	98	4	5295, 5296, 8503, 2885	Predicted	0.000353128	0.00230701
O15146	MUSK	4593	muscle, skeletal, receptor tyrosine kinase	38	36	reactome	PI-3K cascade:FGFR3	98	4	5295, 5296, 8503, 2885	Predicted	0.000353128	0.00230701
O15146	MUSK	4593	muscle, skeletal, receptor tyrosine kinase	38	36	reactome	PI-3K cascade:FGFR4	98	4	5295, 5296, 8503, 2885	Predicted	0.000353128	0.00230701
O15146	MUSK	4593	muscle, skeletal, receptor tyrosine kinase	38	36	reactome	PI3K Cascade	79	3	5295, 5296, 2885	Predicted	0.00255071	0.0121323
O15146	MUSK	4593	muscle, skeletal, receptor tyrosine kinase	38	36	reactome	PI3K events in ERBB2 signaling	98	4	5295, 5296, 8503, 2885	Predicted	0.000353128	0.00230701
O15146	MUSK	4593	muscle, skeletal, receptor tyrosine kinase	38	36	reactome	PI3K events in ERBB4 signaling	98	4	5295, 5296, 8503, 2885	Predicted	0.000353128	0.00230701
O15146	MUSK	4593	muscle, skeletal, receptor tyrosine kinase	38	36	reactome	PI3K/AKT activation	101	4	5295, 5296, 8503, 2885	Predicted	0.000396189	0.00254571
O15146	MUSK	4593	muscle, skeletal, receptor tyrosine kinase	38	36	reactome	PI3K/AKT Signaling in Cancer	85	4	5295, 5296, 8503, 2885	Predicted	0.000204403	0.00143859
O15146	MUSK	4593	muscle, skeletal, receptor tyrosine kinase	38	36	reactome	PIP3 activates AKT signaling	98	4	5295, 5296, 8503, 2885	Predicted	0.000353128	0.00230701
O15146	MUSK	4593	muscle, skeletal, receptor tyrosine kinase	38	36	reactome	Regulation of KIT signaling	16	2	6714, 2885	Predicted	0.0013695	0.00727901
O15146	MUSK	4593	muscle, skeletal, receptor tyrosine kinase	38	36	reactome	Regulation of signaling by CBL	18	4	5295, 5296, 8503, 2885	Predicted	3.64626e-07	5.00824e-06
O15146	MUSK	4593	muscle, skeletal, receptor tyrosine kinase	38	36	reactome	Signal regulatory protein (SIRP) family interactions	13	2	6714, 2885	Predicted	0.000896039	0.00509826
O15146	MUSK	4593	muscle, skeletal, receptor tyrosine kinase	38	36	reactome	Signaling by FGFR in disease	45	2	5295, 2885	Predicted	0.010606	0.0368977
O15146	MUSK	4593	muscle, skeletal, receptor tyrosine kinase	38	36	reactome	Signaling by FGFR1 fusion mutants	18	2	5295, 2885	Predicted	0.0017385	0.00887311
O15146	MUSK	4593	muscle, skeletal, receptor tyrosine kinase	38	36	reactome	Signaling by FGFR1 in disease	36	2	5295, 2885	Predicted	0.00688278	0.0265841
O15146	MUSK	4593	muscle, skeletal, receptor tyrosine kinase	38	36	reactome	Signaling by FGFR1 mutants	36	2	5295, 2885	Predicted	0.00688278	0.0265841
O15146	MUSK	4593	muscle, skeletal, receptor tyrosine kinase	38	36	reactome	Signaling by FGFR2 in disease	27	2	5295, 2885	Predicted	0.00391068	0.0170973
O15146	MUSK	4593	muscle, skeletal, receptor tyrosine kinase	38	36	reactome	Signaling by FGFR2 mutants	27	2	5295, 2885	Predicted	0.00391068	0.0170973
O15146	MUSK	4593	muscle, skeletal, receptor tyrosine kinase	38	36	reactome	Signaling by FGFR3 in disease	22	2	5295, 2885	Predicted	0.00260194	0.0123377
O15146	MUSK	4593	muscle, skeletal, receptor tyrosine kinase	38	36	reactome	Signaling by FGFR3 mutants	22	2	5295, 2885	Predicted	0.00260194	0.0123377
O15146	MUSK	4593	muscle, skeletal, receptor tyrosine kinase	38	36	reactome	Signaling by FGFR4 in disease	11	2	5295, 2885	Predicted	0.000634595	0.00380828
O15146	MUSK	4593	muscle, skeletal, receptor tyrosine kinase	38	36	reactome	Signaling by FGFR4 mutants	28	2	5295, 2885	Predicted	0.00420232	0.0181136
O15146	MUSK	4593	muscle, skeletal, receptor tyrosine kinase	38	36	reactome	Spry regulation of FGF signaling	14	2	6714, 2885	Predicted	0.00104309	0.0057965
O15146	MUSK	4593	muscle, skeletal, receptor tyrosine kinase	38	36	smpdb	Fc Epsilon Receptor I Signaling in Mast Cells	42	2	5295, 2885	Predicted	0.00928441	0.0333692
O15146	MUSK	4593	muscle, skeletal, receptor tyrosine kinase	38	36	stke	B Cell Antigen Receptor	42	4	5295, 5296, 1605, 2885	Predicted	1.25678e-05	0.000123399
O15146	MUSK	4593	muscle, skeletal, receptor tyrosine kinase	38	36	stke	Epidermal Growth Factor Receptor Pathway	51	5	5295, 5296, 6714, 1605, 2885	Predicted	7.9905e-07	1.02556e-05
O15146	MUSK	4593	muscle, skeletal, receptor tyrosine kinase	38	36	stke	Fibroblast Growth Factor Receptor Pathway	68	4	5295, 5296, 1605, 2885	Predicted	8.57431e-05	0.000674996
O15146	MUSK	4593	muscle, skeletal, receptor tyrosine kinase	38	36	stke	G alpha i Pathway	28	3	6714, 1605, 2885	Predicted	0.000119335	0.000901273
O15146	MUSK	4593	muscle, skeletal, receptor tyrosine kinase	38	36	stke	Integrin Signaling Pathway	92	3	6714, 10188, 2885	Predicted	0.00392731	0.0171586
O15146	MUSK	4593	muscle, skeletal, receptor tyrosine kinase	38	36	stke	Interleukin 4 (IL-4) Pathway	24	6	5295, 5296, 6714, 2885, 3717, 3718	Predicted	1.47208e-10	3.51485e-09
O15146	MUSK	4593	muscle, skeletal, receptor tyrosine kinase	38	36	stke	Natural Killer Cell Receptor Signaling Pathway	23	2	1605, 2885	Predicted	0.00284353	0.0132568
O15146	MUSK	4593	muscle, skeletal, receptor tyrosine kinase	38	36	stke	PI3K Pathway	27	3	5295, 5296, 2885	Predicted	0.000106804	0.000818159
O15146	MUSK	4593	muscle, skeletal, receptor tyrosine kinase	38	36	systems.biology.org	adipocyte_v2 1	387	7	4905, 5295, 5296, 8503, 2885, 3717, 3718	Predicted	0.000316141	0.00209713
O15146	MUSK	4593	muscle, skeletal, receptor tyrosine kinase	38	36	systems.biology.org	beta_cell_v2 3	495	7	5295, 5296, 8503, 1855, 2885, 3717, 3718	Predicted	0.00136777	0.00727151
O15146	MUSK	4593	muscle, skeletal, receptor tyrosine kinase	38	36	systems.biology.org	hepatocyte_v2 9	418	6	5295, 5296, 8503, 2885, 3717, 3718	Predicted	0.00291384	0.0135086
O15146	MUSK	4593	muscle, skeletal, receptor tyrosine kinase	38	36	systems.biology.org	Skeletal_muscle_v2 9	441	7	4905, 5295, 5296, 8503, 2885, 3717, 3718	Predicted	0.000693882	0.00410889
O15146	MUSK	4593	muscle, skeletal, receptor tyrosine kinase	38	36	wikipathways	ErbB Signaling Pathway	54	2	6714, 2885	Predicted	0.0150338	0.0477151
O15146	MUSK	4593	muscle, skeletal, receptor tyrosine kinase	38	36	wikipathways	IL-9 Signaling Pathway	17	4	5295, 5296, 2885, 3718	Predicted	2.84301e-07	3.98834e-06
O15146	MUSK	4593	muscle, skeletal, receptor tyrosine kinase	38	36	wikipathways	Integrated Pancreatic Cancer Pathway	169	4	3326, 6714, 1605, 2885	Predicted	0.00269052	0.0126804
O15146	MUSK	4593	muscle, skeletal, receptor tyrosine kinase	38	36	wikipathways	Interleukin-11 Signaling Pathway	44	5	5295, 5296, 6714, 2885, 3717	Predicted	3.7594e-07	5.15019e-06
O15146	MUSK	4593	muscle, skeletal, receptor tyrosine kinase	38	36	wikipathways	Pilocytic astrocytoma	4	1	2885	Predicted	0.0138453	0.0449294
O15146	MUSK	4593	muscle, skeletal, receptor tyrosine kinase	38	36	wikipathways	Rac1-Pak1-p38-MMP-2 pathway	66	4	9046, 5295, 6714, 2885	Predicted	7.62579e-05	0.000609229
O15146	MUSK	4593	muscle, skeletal, receptor tyrosine kinase	38	36	wikipathways	Signaling of Hepatocyte Growth Factor Receptor	34	2	6714, 2885	Predicted	0.00615571	0.0244073
O15146	MUSK	4593	muscle, skeletal, receptor tyrosine kinase	38	36	wikipathways	Signaling Pathways in Glioblastoma	82	4	5295, 5296, 6714, 2885	Predicted	0.000177883	0.00127574
O15146	MUSK	4593	muscle, skeletal, receptor tyrosine kinase	38	36	humancyc	3-phosphoinositide biosynthesis	27	3	5295, 5296, 8503	Predicted	0.000106804	0.000818159
O15146	MUSK	4593	muscle, skeletal, receptor tyrosine kinase	38	36	humancyc	superpathway of inositol phosphate compounds	68	3	5295, 5296, 8503	Predicted	0.00165939	0.00853106
O15146	MUSK	4593	muscle, skeletal, receptor tyrosine kinase	38	36	inoh	EPO signaling	183	6	5295, 5296, 6714, 3717, 3718, 4058	Predicted	3.53099e-05	0.000309298
O15146	MUSK	4593	muscle, skeletal, receptor tyrosine kinase	38	36	inoh	IL-7 signaling	182	6	5295, 5296, 6714, 3717, 3718, 4058	Predicted	3.42378e-05	0.00030098
O15146	MUSK	4593	muscle, skeletal, receptor tyrosine kinase	38	36	ipavs	Cross_talk_between_the_PI3K_Akt_and_JAK_STAT_pathways_in_acute_opioid_induced_cardioprotection	29	4	5295, 5296, 8503, 3717	Predicted	2.75407e-06	3.15371e-05
O15146	MUSK	4593	muscle, skeletal, receptor tyrosine kinase	38	36	ipavs	RANK_Singnaling_Pathway_in_Osteoclast_resorption	38	4	5295, 5296, 6714, 8503	Predicted	8.37065e-06	8.57788e-05
O15146	MUSK	4593	muscle, skeletal, receptor tyrosine kinase	38	36	ipavs	STAT5A_mediated_PC	20	5	5295, 5296, 6714, 8503, 3717	Predicted	5.69905e-09	1.07527e-07
O15146	MUSK	4593	muscle, skeletal, receptor tyrosine kinase	38	36	kegg	Adrenergic signaling in cardiomyocytes	149	3	5295, 5296, 8503	Predicted	0.0147612	0.0471148
O15146	MUSK	4593	muscle, skeletal, receptor tyrosine kinase	38	36	kegg	Aldosterone-regulated sodium reabsorption	39	3	5295, 5296, 8503	Predicted	0.000324272	0.00214377
O15146	MUSK	4593	muscle, skeletal, receptor tyrosine kinase	38	36	kegg	Amoebiasis	109	3	5295, 5296, 8503	Predicted	0.00630559	0.0248534
O15146	MUSK	4593	muscle, skeletal, receptor tyrosine kinase	38	36	kegg	AMPK signaling pathway	123	3	5295, 5296, 8503	Predicted	0.00879278	0.0320215
O15146	MUSK	4593	muscle, skeletal, receptor tyrosine kinase	38	36	kegg	Apoptosis	86	3	5295, 5296, 8503	Predicted	0.00324649	0.0147327
O15146	MUSK	4593	muscle, skeletal, receptor tyrosine kinase	38	36	kegg	Carbohydrate digestion and absorption	45	3	5295, 5296, 8503	Predicted	0.000496332	0.00308931
O15146	MUSK	4593	muscle, skeletal, receptor tyrosine kinase	38	36	kegg	Central carbon metabolism in cancer	67	3	5295, 5296, 8503	Predicted	0.00158997	0.00823554
O15146	MUSK	4593	muscle, skeletal, receptor tyrosine kinase	38	36	kegg	Chagas disease (American trypanosomiasis)	104	3	5295, 5296, 8503	Predicted	0.00553498	0.0224747
O15146	MUSK	4593	muscle, skeletal, receptor tyrosine kinase	38	36	kegg	Cholinergic synapse	112	4	5295, 5296, 8503, 3717	Predicted	0.00058651	0.00356165
O15146	MUSK	4593	muscle, skeletal, receptor tyrosine kinase	38	36	kegg	Colorectal cancer	62	3	5295, 5296, 8503	Predicted	0.00127029	0.00683481
O15146	MUSK	4593	muscle, skeletal, receptor tyrosine kinase	38	36	kegg	Epstein-Barr virus infection	200	5	5295, 5296, 8503, 2268, 3718	Predicted	0.000594013	0.00360017
O15146	MUSK	4593	muscle, skeletal, receptor tyrosine kinase	38	36	kegg	Fc gamma R-mediated phagocytosis	92	3	5295, 5296, 8503	Predicted	0.00392731	0.0171586
O15146	MUSK	4593	muscle, skeletal, receptor tyrosine kinase	38	36	kegg	HIF-1 signaling pathway	103	3	5295, 5296, 8503	Predicted	0.00538809	0.0220248
O15146	MUSK	4593	muscle, skeletal, receptor tyrosine kinase	38	36	kegg	HTLV-I infection	259	5	5295, 5296, 8503, 1855, 3718	Predicted	0.00188803	0.00949314
O15146	MUSK	4593	muscle, skeletal, receptor tyrosine kinase	38	36	kegg	Inflammatory mediator regulation of TRP channels	98	4	5295, 5296, 6714, 8503	Predicted	0.000353128	0.00230701
O15146	MUSK	4593	muscle, skeletal, receptor tyrosine kinase	38	36	kegg	Influenza A	175	4	5295, 5296, 8503, 3717	Predicted	0.00305178	0.0140282
O15146	MUSK	4593	muscle, skeletal, receptor tyrosine kinase	38	36	kegg	Leukocyte transendothelial migration	118	3	5295, 5296, 8503	Predicted	0.0078478	0.0293721
O15146	MUSK	4593	muscle, skeletal, receptor tyrosine kinase	38	36	kegg	Measles	134	5	5295, 5296, 8503, 3717, 3718	Predicted	9.22635e-05	0.000719859
O15146	MUSK	4593	muscle, skeletal, receptor tyrosine kinase	38	36	kegg	Melanoma	71	3	5295, 5296, 8503	Predicted	0.00187899	0.00945442
O15146	MUSK	4593	muscle, skeletal, receptor tyrosine kinase	38	36	kegg	mTOR signaling pathway	60	3	5295, 5296, 8503	Predicted	0.00115487	0.00631741
O15146	MUSK	4593	muscle, skeletal, receptor tyrosine kinase	38	36	kegg	Non-alcoholic fatty liver disease (NAFLD)	150	3	5295, 5296, 8503	Predicted	0.0150269	0.0477001
O15146	MUSK	4593	muscle, skeletal, receptor tyrosine kinase	38	36	kegg	Oxytocin signaling pathway	157	4	5295, 5296, 6714, 8503	Predicted	0.00205847	0.0101862
O15146	MUSK	4593	muscle, skeletal, receptor tyrosine kinase	38	36	kegg	Pancreatic cancer	66	3	5295, 5296, 8503	Predicted	0.0015224	0.00794889
O15146	MUSK	4593	muscle, skeletal, receptor tyrosine kinase	38	36	kegg	Phosphatidylinositol signaling system	98	3	5295, 5296, 8503	Predicted	0.00468923	0.0197307
O15146	MUSK	4593	muscle, skeletal, receptor tyrosine kinase	38	36	kegg	Platelet activation	130	4	5295, 5296, 6714, 8503	Predicted	0.00102602	0.00571491
O15146	MUSK	4593	muscle, skeletal, receptor tyrosine kinase	38	36	kegg	Rap1 signaling pathway	211	4	5295, 5296, 6714, 8503	Predicted	0.00593731	0.0237294
O15146	MUSK	4593	muscle, skeletal, receptor tyrosine kinase	38	36	kegg	Regulation of actin cytoskeleton	214	4	5295, 5296, 6714, 8503	Predicted	0.00623854	0.0246513
O15146	MUSK	4593	muscle, skeletal, receptor tyrosine kinase	38	36	kegg	Regulation of lipolysis in adipocytes	57	3	5295, 5296, 8503	Predicted	0.000994563	0.00556644
O15146	MUSK	4593	muscle, skeletal, receptor tyrosine kinase	38	36	kegg	Small cell lung cancer	86	3	5295, 5296, 8503	Predicted	0.00324649	0.0147327
O15146	MUSK	4593	muscle, skeletal, receptor tyrosine kinase	38	36	kegg	Sphingolipid signaling pathway	120	3	5295, 5296, 8503	Predicted	0.00821814	0.0304366
O15146	MUSK	4593	muscle, skeletal, receptor tyrosine kinase	38	36	kegg	Thyroid hormone signaling pathway	119	4	5295, 5296, 6714, 8503	Predicted	0.000737018	0.00432498
O15146	MUSK	4593	muscle, skeletal, receptor tyrosine kinase	38	36	kegg	TNF signaling pathway	110	3	5295, 5296, 8503	Predicted	0.00646702	0.0253322
O15146	MUSK	4593	muscle, skeletal, receptor tyrosine kinase	38	36	kegg	Toll-like receptor signaling pathway	106	3	5295, 5296, 8503	Predicted	0.00583595	0.0234112
O15146	MUSK	4593	muscle, skeletal, receptor tyrosine kinase	38	36	kegg	Toxoplasmosis	118	4	5295, 5296, 8503, 3717	Predicted	0.000714006	0.00421017
O15146	MUSK	4593	muscle, skeletal, receptor tyrosine kinase	38	36	kegg	Type II diabetes mellitus	48	3	5295, 5296, 8503	Predicted	0.000600657	0.00363374
O15146	MUSK	4593	muscle, skeletal, receptor tyrosine kinase	38	36	kegg	VEGF signaling pathway	60	4	5295, 5296, 6714, 8503	Predicted	5.23673e-05	0.000437996
O15146	MUSK	4593	muscle, skeletal, receptor tyrosine kinase	38	36	netpath	IL1	54	2	5295, 5296	Predicted	0.0150338	0.0477151
O15146	MUSK	4593	muscle, skeletal, receptor tyrosine kinase	38	36	netpath	IL11	23	3	5295, 5296, 3717	Predicted	6.52883e-05	0.000531502
O15146	MUSK	4593	muscle, skeletal, receptor tyrosine kinase	38	36	ontocanro	Apoptosis_Human	83	3	5295, 5296, 8503	Predicted	0.00293557	0.0135865
O15146	MUSK	4593	muscle, skeletal, receptor tyrosine kinase	38	36	pharmgkb	Anti-diabetic Drug Potassium Channel Inhibitors Pathway, Pharmacodynamics	28	3	5295, 5296, 8503	Predicted	0.000119335	0.000901273
O15146	MUSK	4593	muscle, skeletal, receptor tyrosine kinase	38	36	pharmgkb	Sorafenib Pharmacodynamics	27	3	5295, 5296, 8503	Predicted	0.000106804	0.000818159
O15146	MUSK	4593	muscle, skeletal, receptor tyrosine kinase	38	36	reactome	CD28 dependent PI3K/Akt signaling	21	3	5295, 5296, 8503	Predicted	4.92659e-05	0.000414891
O15146	MUSK	4593	muscle, skeletal, receptor tyrosine kinase	38	36	reactome	Downstream TCR signaling	46	2	5295, 5296	Predicted	0.011064	0.0380804
O15146	MUSK	4593	muscle, skeletal, receptor tyrosine kinase	38	36	reactome	G alpha (12/13) signalling events	75	3	5295, 5296, 8503	Predicted	0.00219887	0.010757
O15146	MUSK	4593	muscle, skeletal, receptor tyrosine kinase	38	36	reactome	Interleukin-7 signaling	9	4	5295, 5296, 8503, 3718	Predicted	1.53525e-08	2.69999e-07
O15146	MUSK	4593	muscle, skeletal, receptor tyrosine kinase	38	36	reactome	Nephrin interactions	23	2	5295, 5296	Predicted	0.00284353	0.0132568
O15146	MUSK	4593	muscle, skeletal, receptor tyrosine kinase	38	36	reactome	Phospholipid metabolism	142	3	5295, 5296, 8503	Predicted	0.0129772	0.0428617
O15146	MUSK	4593	muscle, skeletal, receptor tyrosine kinase	38	36	reactome	PI Metabolism	51	3	5295, 5296, 8503	Predicted	0.000718054	0.00423066
O15146	MUSK	4593	muscle, skeletal, receptor tyrosine kinase	38	36	reactome	Role of phospholipids in phagocytosis	38	2	5295, 5296	Predicted	0.00764693	0.0288144
O15146	MUSK	4593	muscle, skeletal, receptor tyrosine kinase	38	36	reactome	Synthesis of PIPs at the plasma membrane	33	3	5295, 5296, 8503	Predicted	0.000196386	0.00138976
O15146	MUSK	4593	muscle, skeletal, receptor tyrosine kinase	38	36	wikipathways	AMPK Signaling	67	3	5295, 5296, 8503	Predicted	0.00158997	0.00823554
O15146	MUSK	4593	muscle, skeletal, receptor tyrosine kinase	38	36	wikipathways	Androgen receptor signaling pathway	89	3	5295, 5296, 6714	Predicted	0.00357694	0.0159183
O15146	MUSK	4593	muscle, skeletal, receptor tyrosine kinase	38	36	wikipathways	Bladder Cancer	31	2	5295, 5296	Predicted	0.0051358	0.0212031
O15146	MUSK	4593	muscle, skeletal, receptor tyrosine kinase	38	36	wikipathways	G13 Signaling Pathway	38	2	5296, 10188	Predicted	0.00764693	0.0288144
O15146	MUSK	4593	muscle, skeletal, receptor tyrosine kinase	38	36	wikipathways	IL-1 signaling pathway	55	2	5295, 5296	Predicted	0.0155673	0.0489547
O15146	MUSK	4593	muscle, skeletal, receptor tyrosine kinase	38	36	wikipathways	IL-7 Signaling Pathway	25	3	5295, 5296, 3718	Predicted	8.43855e-05	0.000665593
O15146	MUSK	4593	muscle, skeletal, receptor tyrosine kinase	38	36	wikipathways	Interferon type I signaling pathways	54	2	5295, 5296	Predicted	0.0150338	0.0477151
O15146	MUSK	4593	muscle, skeletal, receptor tyrosine kinase	38	36	wikipathways	MicroRNAs in cardiomyocyte hypertrophy	83	4	5295, 5296, 8503, 1855	Predicted	0.000186429	0.0013289
O15146	MUSK	4593	muscle, skeletal, receptor tyrosine kinase	38	36	wikipathways	Notch Signaling Pathway	106	5	5295, 5296, 6714, 1855, 3717	Predicted	3.00393e-05	0.000268011
O15146	MUSK	4593	muscle, skeletal, receptor tyrosine kinase	38	36	wikipathways	RANKL-RANK Signaling Pathway	55	3	5295, 5296, 6714	Predicted	0.000896004	0.00509826
O15146	MUSK	4593	muscle, skeletal, receptor tyrosine kinase	38	36	wikipathways	Regulation of Actin Cytoskeleton	149	3	5295, 5296, 8503	Predicted	0.0147612	0.0471148
O15146	MUSK	4593	muscle, skeletal, receptor tyrosine kinase	38	36	wikipathways	Regulation of toll-like receptor signaling pathway	139	4	55072, 5295, 5296, 8503	Predicted	0.00131556	0.00703823
O15146	MUSK	4593	muscle, skeletal, receptor tyrosine kinase	38	36	wikipathways	Toll-like receptor signaling pathway	102	3	5295, 5296, 8503	Predicted	0.00524359	0.021547
O15146	MUSK	4593	muscle, skeletal, receptor tyrosine kinase	38	36	wikipathways	TSH signaling pathway	66	4	5295, 5296, 6714, 3717	Predicted	7.62579e-05	0.000609229
O15146	MUSK	4593	muscle, skeletal, receptor tyrosine kinase	38	36	biocarta	erk and pi-3 kinase are necessary for collagen binding in corneal epithelia	31	2	5295, 6714	Predicted	0.0051358	0.0212031
O15146	MUSK	4593	muscle, skeletal, receptor tyrosine kinase	38	36	biocarta	il-7 signal transduction	15	2	5295, 3718	Predicted	0.00120094	0.00652047
O15146	MUSK	4593	muscle, skeletal, receptor tyrosine kinase	38	36	biocarta	inactivation of gsk3 by akt causes accumulation of b-catenin in alveolar macrophages	40	2	5295, 1855	Predicted	0.00844764	0.0310995
O15146	MUSK	4593	muscle, skeletal, receptor tyrosine kinase	38	36	biocarta	role of nicotinic acetylcholine receptors in the regulation of apoptosis	17	4	5913, 5295, 6714, 375790	Known.and.Predicted	2.84301e-07	3.98834e-06
O15146	MUSK	4593	muscle, skeletal, receptor tyrosine kinase	38	36	inoh	VEGF	185	5	5295, 6714, 3717, 3718, 4058	Predicted	0.000415935	0.00265484
O15146	MUSK	4593	muscle, skeletal, receptor tyrosine kinase	38	36	ipavs	FAS_signaling_in_cardiac_hypertrophy	85	4	5295, 8503, 3717, 3718	Known.and.Predicted	0.000204403	0.00143859
O15146	MUSK	4593	muscle, skeletal, receptor tyrosine kinase	38	36	netpath	Notch	58	3	5295, 6714, 3717	Predicted	0.00104631	0.00581183
O15146	MUSK	4593	muscle, skeletal, receptor tyrosine kinase	38	36	pid	Atypical NF-kappaB pathway	14	2	5295, 6714	Predicted	0.00104309	0.0057965
O15146	MUSK	4593	muscle, skeletal, receptor tyrosine kinase	38	36	pid	CD40/CD40L signaling	34	2	5295, 3718	Predicted	0.00615571	0.0244073
O15146	MUSK	4593	muscle, skeletal, receptor tyrosine kinase	38	36	pid	CDC42 signaling events	71	3	5295, 6714, 10188	Predicted	0.00187899	0.00945442
O15146	MUSK	4593	muscle, skeletal, receptor tyrosine kinase	38	36	pid	CXCR3-mediated signaling events	38	2	5295, 6714	Predicted	0.00764693	0.0288144
O15146	MUSK	4593	muscle, skeletal, receptor tyrosine kinase	38	36	pid	CXCR4-mediated signaling events	85	4	5295, 6714, 2268, 3717	Predicted	0.000204403	0.00143859
O15146	MUSK	4593	muscle, skeletal, receptor tyrosine kinase	38	36	pid	E-cadherin signaling in keratinocytes	21	2	5295, 6714	Predicted	0.00237058	0.0114327
O15146	MUSK	4593	muscle, skeletal, receptor tyrosine kinase	38	36	pid	E-cadherin signaling in the nascent adherens junction	36	2	5295, 6714	Predicted	0.00688278	0.0265841
O15146	MUSK	4593	muscle, skeletal, receptor tyrosine kinase	38	36	pid	Ephrin B reverse signaling	24	4	5295, 6714, 2050, 2268	Predicted	1.2475e-06	1.53867e-05
O15146	MUSK	4593	muscle, skeletal, receptor tyrosine kinase	38	36	pid	FAS (CD95) signaling pathway	35	2	5295, 6714	Predicted	0.00651458	0.0254813
O15146	MUSK	4593	muscle, skeletal, receptor tyrosine kinase	38	36	pid	IFN-gamma pathway	42	2	5295, 3717	Predicted	0.00928441	0.0333692
O15146	MUSK	4593	muscle, skeletal, receptor tyrosine kinase	38	36	pid	IL23-mediated signaling events	37	2	5295, 3717	Predicted	0.00726025	0.0276929
O15146	MUSK	4593	muscle, skeletal, receptor tyrosine kinase	38	36	pid	Nectin adhesion pathway	30	2	5295, 6714	Predicted	0.00481495	0.020158
O15146	MUSK	4593	muscle, skeletal, receptor tyrosine kinase	38	36	pid	Netrin-mediated signaling events	33	2	5295, 6714	Predicted	0.00580625	0.0233283
O15146	MUSK	4593	muscle, skeletal, receptor tyrosine kinase	38	36	pid	Nongenotropic Androgen signaling	31	2	5295, 6714	Predicted	0.0051358	0.0212031
O15146	MUSK	4593	muscle, skeletal, receptor tyrosine kinase	38	36	pid	Osteopontin-mediated events	32	2	5295, 6714	Predicted	0.00546626	0.0222573
O15146	MUSK	4593	muscle, skeletal, receptor tyrosine kinase	38	36	reactome	GP1b-IX-V activation signalling	10	2	5295, 6714	Predicted	0.000520352	0.00321689
O15146	MUSK	4593	muscle, skeletal, receptor tyrosine kinase	38	36	biocarta	chaperones modulate interferon signaling pathway	14	2	9093, 3717	Predicted	0.00104309	0.0057965
O15146	MUSK	4593	muscle, skeletal, receptor tyrosine kinase	38	36	biocarta	stat3 signaling pathway	8	2	3717, 3718	Predicted	0.000325196	0.00214895
O15146	MUSK	4593	muscle, skeletal, receptor tyrosine kinase	38	36	inoh	JAK STAT MolecularVariation 2	50	2	3717, 3718	Predicted	0.0129818	0.0428675
O15146	MUSK	4593	muscle, skeletal, receptor tyrosine kinase	38	36	inoh	TPO signaling	4	1	3717	Predicted	0.0138453	0.0449294
O15146	MUSK	4593	muscle, skeletal, receptor tyrosine kinase	38	36	pid	S1P3 pathway	25	2	6714, 3717	Predicted	0.00335708	0.0151382
O15146	MUSK	4593	muscle, skeletal, receptor tyrosine kinase	38	36	reactome	RAF activation	25	2	6714, 3717	Predicted	0.00335708	0.0151382
O15146	MUSK	4593	muscle, skeletal, receptor tyrosine kinase	38	36	wikipathways	Integrated Lung Cancer Pathway	39	2	6714, 3717	Predicted	0.00804275	0.0299642
O15146	MUSK	4593	muscle, skeletal, receptor tyrosine kinase	38	36	wikipathways	JAK-STAT	43	2	10657, 3717	Predicted	0.00971615	0.0345428
O15146	MUSK	4593	muscle, skeletal, receptor tyrosine kinase	38	36	wikipathways	Serotonin Receptor 2 and STAT3 Signaling	4	1	3717	Predicted	0.0138453	0.0449294
O15146	MUSK	4593	muscle, skeletal, receptor tyrosine kinase	38	36	wikipathways	TSLP Signaling Pathway	47	2	6714, 3717	Predicted	0.0115307	0.0393125
O15146	MUSK	4593	muscle, skeletal, receptor tyrosine kinase	38	36	biocarta	agrin in postsynaptic differentiation	47	5	5913, 6714, 375790, 1855, 1605	Known.and.Predicted	5.27028e-07	7.01896e-06
O15146	MUSK	4593	muscle, skeletal, receptor tyrosine kinase	38	36	reactome	PCP/CE pathway	47	2	4919, 1855	Predicted	0.0115307	0.0393125
O15146	MUSK	4593	muscle, skeletal, receptor tyrosine kinase	38	36	wikipathways	Regulation of Microtubule Cytoskeleton	46	2	6714, 1855	Predicted	0.011064	0.0380804
O15146	MUSK	4593	muscle, skeletal, receptor tyrosine kinase	38	36	wikipathways	Wnt Signaling Pathway Netpath	51	2	4919, 1855	Predicted	0.0134824	0.0440695
O15146	MUSK	4593	muscle, skeletal, receptor tyrosine kinase	38	36	biocarta	regulation of splicing through sam68	10	2	6714, 10657	Predicted	0.000520352	0.00321689
O15146	MUSK	4593	muscle, skeletal, receptor tyrosine kinase	38	36	biocarta	gamma-aminobutyric acid receptor life cycle pathway	15	2	4905, 6714	Predicted	0.00120094	0.00652047
O15146	MUSK	4593	muscle, skeletal, receptor tyrosine kinase	38	36	biocarta	roles of arrestin dependent recruitment of src kinases in gpcr signaling	36	2	6714, 2268	Predicted	0.00688278	0.0265841
O15146	MUSK	4593	muscle, skeletal, receptor tyrosine kinase	38	36	pid	Alpha-synuclein signaling	32	2	6714, 2268	Predicted	0.00546626	0.0222573
O15146	MUSK	4593	muscle, skeletal, receptor tyrosine kinase	38	36	pid	EPHA forward signaling	33	4	6714, 2041, 2044, 2268	Predicted	4.69815e-06	5.10625e-05
O15146	MUSK	4593	muscle, skeletal, receptor tyrosine kinase	38	36	pid	Glypican 1 network	26	2	6714, 2268	Predicted	0.00362891	0.0161122
O15146	MUSK	4593	muscle, skeletal, receptor tyrosine kinase	38	36	pid	Regulation of p38-alpha and p38-beta	31	2	6714, 2268	Predicted	0.0051358	0.0212031
O15146	MUSK	4593	muscle, skeletal, receptor tyrosine kinase	38	36	reactome	c-src mediated regulation of Cx43 function and closure of gap junctions	3	1	6714	Predicted	0.0104015	0.0363557
O15146	MUSK	4593	muscle, skeletal, receptor tyrosine kinase	38	36	reactome	EPH-ephrin mediated repulsion of cells	30	5	6714, 2041, 2044, 2049, 2050	Predicted	5.10891e-08	8.21971e-07
O15146	MUSK	4593	muscle, skeletal, receptor tyrosine kinase	38	36	reactome	EPHB-mediated forward signaling	42	3	6714, 2049, 2050	Predicted	0.000404429	0.0025913
O15146	MUSK	4593	muscle, skeletal, receptor tyrosine kinase	38	36	reactome	Ephrin signaling	19	3	6714, 2049, 2050	Predicted	3.60658e-05	0.000315135
O15146	MUSK	4593	muscle, skeletal, receptor tyrosine kinase	38	36	reactome	Regulation of gap junction activity	3	1	6714	Predicted	0.0104015	0.0363557
O15146	MUSK	4593	muscle, skeletal, receptor tyrosine kinase	38	36	stke	Adrenergic Pathway	38	2	6714, 1605	Predicted	0.00764693	0.0288144
O15146	MUSK	4593	muscle, skeletal, receptor tyrosine kinase	38	36	stke	Neuro2A Differentiation by G alpha i/o Pathway	37	2	6714, 1605	Predicted	0.00726025	0.0276929
O15146	MUSK	4593	muscle, skeletal, receptor tyrosine kinase	38	36	reactome	ECM proteoglycans	55	3	4038, 375790, 1605	Known.and.Predicted	0.000896004	0.00509826
O15146	MUSK	4593	muscle, skeletal, receptor tyrosine kinase	38	36	reactome	Non-integrin membrane-ECM interactions	42	2	375790, 1605	Predicted	0.00928441	0.0333692
O15146	MUSK	4593	muscle, skeletal, receptor tyrosine kinase	38	36	kegg	Axon guidance	127	4	2041, 2044, 2049, 2050	Predicted	0.000940439	0.00531336
O15146	MUSK	4593	muscle, skeletal, receptor tyrosine kinase	38	36	pid	Ephrin A reverse signaling	3	1	2044	Predicted	0.0104015	0.0363557
O15146	MUSK	4593	muscle, skeletal, receptor tyrosine kinase	38	36	spike	WNT signaling	133	2	1855, 2885	Known.Member	0.0778084	0.150238
O15146	MUSK	4593	muscle, skeletal, receptor tyrosine kinase	38	36	reactome	Extracellular matrix organization	263	3	4038, 375790, 1605	Known.Member	0.062661	0.129731
O15164	TRIM24	8805	tripartite motif containing 24	129	126	pharmgkb	Carbamazepine Pathway, Pharmacokinetics	16	2	8856, 9970	Predicted	0.0157875	0.0494929
O15164	TRIM24	8805	tripartite motif containing 24	129	126	pharmgkb	Etoposide Pathway, Pharmacokinetics/Pharmacodynamics	15	2	7421, 8856	Predicted	0.013924	0.0451102
O15164	TRIM24	8805	tripartite motif containing 24	129	126	reactome	Gene Expression	1195	68	3172, 8359, 2960, 6626, 23451, 8350, 9014, 3315, 7556, 6882, 11335, 9013, 3066, 10992, 7157, 51592, 2099, 10155, 5914, 5241, 7421, 6256, 5468, 367, 2908, 2100, 3065, 4306, 7067, 7531, 8856, 9282, 9439, 9440, 9611, 9612, 9862, 9970, 9971, 10002, 10025, 10062, 11198, 81857, 1025, 1387, 2146, 2959, 3164, 4087, 4089, 4331, 4929, 5465, 5469, 5915, 5916, 6257, 6258, 6497, 6667, 6908, 6996, 7025, 7068, …	Known.and.Predicted	1.68348e-31	1.83223e-29
O15164	TRIM24	8805	tripartite motif containing 24	129	126	reactome	Generic Transcription Pathway	539	50	3172, 7556, 7157, 51592, 2099, 10155, 5914, 5241, 7421, 6256, 5468, 367, 2908, 2100, 3065, 4306, 7067, 7531, 8856, 9282, 9439, 9440, 9611, 9612, 9862, 9970, 9971, 10002, 10025, 10062, 81857, 1025, 1387, 3164, 4087, 4089, 4929, 5465, 5469, 5915, 5916, 6257, 6258, 6497, 6667, 7025, 7068, 7182, 7376, 8431	Predicted	8.09051e-32	8.89613e-30
O15164	TRIM24	8805	tripartite motif containing 24	129	126	reactome	Nuclear Receptor transcription pathway	51	30	3172, 2099, 5914, 5241, 7421, 6256, 5468, 367, 2908, 2100, 4306, 7067, 8856, 9970, 9971, 10002, 10062, 3164, 4929, 5465, 5469, 5915, 5916, 6257, 6258, 7025, 7068, 7182, 7376, 8431	Predicted	8.46132e-46	1.23195e-43
O15164	TRIM24	8805	tripartite motif containing 24	129	126	signalink	NHR	49	30	7026, 3172, 2099, 5914, 5241, 7421, 6256, 5468, 367, 2908, 2100, 4306, 7067, 8856, 9970, 9971, 10002, 10062, 3164, 4929, 5465, 5915, 5916, 6257, 6258, 7025, 7068, 7182, 7376, 8431	Predicted	1.41911e-46	2.08382e-44
O15164	TRIM24	8805	tripartite motif containing 24	129	126	wikipathways	Drug Induction of Bile Acid Pathway	17	4	7421, 8856, 9970, 9971	Predicted	4.41154e-05	0.000376503
O15164	TRIM24	8805	tripartite motif containing 24	129	126	wikipathways	Glucocorticoid Receptor Pathway	70	5	6256, 2908, 5460, 8856, 9970	Predicted	0.00158978	0.0082349
O15164	TRIM24	8805	tripartite motif containing 24	129	126	wikipathways	Nuclear Receptors	38	26	7026, 3172, 2099, 5914, 5241, 7421, 6256, 5468, 367, 2908, 2100, 7067, 8856, 9970, 10062, 3164, 4929, 5465, 5915, 5916, 6257, 6258, 7025, 7068, 7182, 7376	Predicted	2.60749e-42	3.6265e-40
O15164	TRIM24	8805	tripartite motif containing 24	129	126	wikipathways	Nuclear Receptors in Lipid Metabolism and Toxicity	33	10	5914, 7421, 5468, 8856, 9970, 9971, 10062, 5465, 5915, 5916	Predicted	3.64657e-12	1.07215e-10
O15164	TRIM24	8805	tripartite motif containing 24	129	126	wikipathways	Nuclear Receptors Meta-Pathway	313	23	2099, 7421, 6256, 8648, 2908, 4780, 5460, 8856, 9970, 9971, 10062, 10499, 10891, 23054, 2033, 4609, 5465, 5705, 6667, 6714, 8202, 8204, 8431	Predicted	2.82121e-12	8.40608e-11
O15164	TRIM24	8805	tripartite motif containing 24	129	126	wikipathways	Pregnane X Receptor pathway	33	9	6256, 8648, 8856, 10499, 10891, 5705, 6714, 8202, 8204	Predicted	1.32955e-10	3.19402e-09
O15164	TRIM24	8805	tripartite motif containing 24	129	126	reactome	Cellular responses to stress	364	12	8359, 6045, 8350, 57332, 3315, 7157, 7531, 1051, 1387, 2033, 2146, 6667	Known.and.Predicted	0.00158079	0.00819512
O15164	TRIM24	8805	tripartite motif containing 24	129	126	reactome	Cellular Senescence	179	8	8359, 6045, 8350, 57332, 7157, 1051, 2146, 6667	Predicted	0.00151952	0.00793593
O15164	TRIM24	8805	tripartite motif containing 24	129	126	reactome	Oxidative Stress Induced Senescence	120	6	8359, 6045, 8350, 57332, 7157, 2146	Predicted	0.00341214	0.0153379
O15164	TRIM24	8805	tripartite motif containing 24	129	126	reactome	SUMO E3 ligases SUMOylate target proteins	74	7	6045, 672, 57332, 7341, 5371, 6996, 8554	Predicted	3.07136e-05	0.000273309
O15164	TRIM24	8805	tripartite motif containing 24	129	126	reactome	SUMOylation	79	7	6045, 672, 57332, 7341, 5371, 6996, 8554	Predicted	4.70467e-05	0.000398483
O15164	TRIM24	8805	tripartite motif containing 24	129	126	reactome	SUMOylation of DNA damage response and repair proteins	74	7	6045, 672, 57332, 7341, 5371, 6996, 8554	Predicted	3.07136e-05	0.000273309
O15164	TRIM24	8805	tripartite motif containing 24	129	126	spike	DNA damage response and chromatin remodeling	80	11	6045, 672, 7157, 10155, 10951, 3065, 9025, 1387, 2033, 6597, 6996	Predicted	2.88963e-09	5.70822e-08
O15164	TRIM24	8805	tripartite motif containing 24	129	126	biocarta	cell cycle: g1/s check point	25	3	7157, 3065, 4089	Predicted	0.00333338	0.0150526
O15164	TRIM24	8805	tripartite motif containing 24	129	126	biocarta	cell cycle: g2/m checkpoint	21	3	672, 7157, 2033	Predicted	0.00199713	0.00993833
O15164	TRIM24	8805	tripartite motif containing 24	129	126	biocarta	estrogen responsive protein efp controls cell cycle and breast tumors growth	15	2	7157, 2099	Predicted	0.013924	0.0451102
O15164	TRIM24	8805	tripartite motif containing 24	129	126	biocarta	overview of telomerase protein component gene htert transcriptional regulation	10	5	7157, 2099, 3065, 4609, 6667	Predicted	5.93254e-08	9.43516e-07
O15164	TRIM24	8805	tripartite motif containing 24	129	126	biocarta	regulation of transcriptional activity by pml	10	4	7341, 7157, 5371, 1387	Predicted	4.15881e-06	4.57426e-05
O15164	TRIM24	8805	tripartite motif containing 24	129	126	biocarta	telomeres telomerase cellular aging and immortality	15	2	7157, 4609	Predicted	0.013924	0.0451102
O15164	TRIM24	8805	tripartite motif containing 24	129	126	biocarta	tumor suppressor arf inhibits ribosomal biogenesis	23	3	7157, 4609, 5295	Predicted	0.00261258	0.0123755
O15164	TRIM24	8805	tripartite motif containing 24	129	126	ipavs	GSK3beta_linked_proapoptotic_signaling_pathways_and_lithium_protection	35	3	468, 7157, 1387	Predicted	0.00868411	0.0317297
O15164	TRIM24	8805	tripartite motif containing 24	129	126	kegg	Bladder cancer	41	3	7157, 4609, 6714	Predicted	0.0134176	0.0439482
O15164	TRIM24	8805	tripartite motif containing 24	129	126	kegg	Cell cycle	124	11	3066, 7157, 3065, 7531, 896, 1387, 2033, 4085, 4087, 4089, 4609	Predicted	2.96943e-07	4.1502e-06
O15164	TRIM24	8805	tripartite motif containing 24	129	126	kegg	Chronic myeloid leukemia	73	6	3066, 7157, 3065, 4089, 4609, 5295	Predicted	0.000252781	0.00172987
O15164	TRIM24	8805	tripartite motif containing 24	129	126	kegg	Colorectal cancer	62	5	7157, 4087, 4089, 4609, 5295	Predicted	0.000918331	0.00520666
O15164	TRIM24	8805	tripartite motif containing 24	129	126	kegg	Epstein-Barr virus infection	200	14	2960, 3315, 3066, 7157, 3065, 7531, 9612, 1387, 2033, 2959, 4609, 5295, 5705, 6908	Predicted	1.32712e-07	1.98169e-06
O15164	TRIM24	8805	tripartite motif containing 24	129	126	kegg	Hepatitis B	146	9	468, 6778, 7157, 1387, 2033, 4089, 4609, 5295, 6714	Predicted	7.01991e-05	0.000566567
O15164	TRIM24	8805	tripartite motif containing 24	129	126	kegg	Hepatitis C	133	6	7157, 6256, 10062, 5295, 5465, 8554	Predicted	0.00563819	0.0228097
O15164	TRIM24	8805	tripartite motif containing 24	129	126	kegg	HTLV-I infection	259	12	468, 8061, 7157, 896, 1387, 2033, 4085, 4087, 4089, 4609, 5295, 6908	Predicted	7.25588e-05	0.000583197
O15164	TRIM24	8805	tripartite motif containing 24	129	126	kegg	Huntington,s disease	192	9	3066, 7157, 5468, 3065, 10891, 1387, 2033, 6667, 6908	Predicted	0.000549574	0.00337119
O15164	TRIM24	8805	tripartite motif containing 24	129	126	kegg	MicroRNAs in cancer	149	7	672, 7157, 3065, 1387, 2033, 2146, 4609	Predicted	0.00225721	0.0109894
O15164	TRIM24	8805	tripartite motif containing 24	129	126	kegg	Non-small cell lung cancer	56	6	7157, 6256, 5295, 5915, 6257, 6258	Predicted	5.70646e-05	0.000472224
O15164	TRIM24	8805	tripartite motif containing 24	129	126	kegg	Pancreatic cancer	66	4	7157, 4087, 4089, 5295	Predicted	0.00844428	0.0310896
O15164	TRIM24	8805	tripartite motif containing 24	129	126	kegg	Pathways in cancer	398	18	3066, 7157, 5914, 6256, 5371, 5468, 367, 3065, 1387, 2033, 4087, 4089, 4609, 5295, 5915, 6257, 6258, 7704	Predicted	1.42068e-06	1.73165e-05
O15164	TRIM24	8805	tripartite motif containing 24	129	126	kegg	Prostate cancer	89	6	468, 7157, 367, 1387, 2033, 5295	Predicted	0.000736634	0.00432306
O15164	TRIM24	8805	tripartite motif containing 24	129	126	kegg	Proteoglycans in cancer	201	7	2316, 7157, 2099, 4087, 4609, 5295, 6714	Predicted	0.0113633	0.0388596
O15164	TRIM24	8805	tripartite motif containing 24	129	126	kegg	Small cell lung cancer	86	7	7157, 6256, 4609, 5295, 5915, 6257, 6258	Predicted	8.12814e-05	0.000644081
O15164	TRIM24	8805	tripartite motif containing 24	129	126	kegg	Thyroid cancer	29	6	7157, 6256, 5468, 4609, 6257, 6258	Predicted	1.09208e-06	1.36352e-05
O15164	TRIM24	8805	tripartite motif containing 24	129	126	kegg	Thyroid hormone signaling pathway	119	23	3066, 7157, 2099, 6256, 8648, 3065, 7067, 9282, 9440, 9611, 9862, 10025, 10499, 1387, 2033, 4609, 5295, 5469, 6257, 6258, 6714, 7068, 8202	Predicted	9.63175e-22	6.63724e-20
O15164	TRIM24	8805	tripartite motif containing 24	129	126	kegg	Transcriptional misregulation in cancer	178	16	8350, 3066, 7157, 5914, 6256, 5371, 5468, 3065, 9611, 1025, 1051, 4609, 6257, 6258, 6667, 7704	Predicted	4.11487e-10	9.22654e-09
O15164	TRIM24	8805	tripartite motif containing 24	129	126	kegg	Viral carcinogenesis	206	15	8359, 2960, 468, 3066, 7157, 3065, 7531, 896, 1387, 2033, 2959, 5295, 6714, 6908, 7337	Predicted	2.70254e-08	4.56033e-07
O15164	TRIM24	8805	tripartite motif containing 24	129	126	kegg	Wnt signaling pathway	139	7	8061, 7157, 896, 1387, 2033, 4089, 4609	Predicted	0.00151765	0.00792753
O15164	TRIM24	8805	tripartite motif containing 24	129	126	netpath	Oncostatin_M	38	5	7157, 1051, 2033, 5295, 6714	Predicted	8.9912e-05	0.000703878
O15164	TRIM24	8805	tripartite motif containing 24	129	126	netpath	TGF_beta_Receptor	173	19	3172, 672, 7341, 7157, 51592, 2099, 7421, 5371, 367, 8648, 3065, 1387, 2033, 4087, 4089, 4609, 5295, 6497, 6667	Predicted	2.18217e-13	7.39283e-12
O15164	TRIM24	8805	tripartite motif containing 24	129	126	ontocanro	Replicative Senescence	56	4	672, 7157, 5371, 9025	Predicted	0.00472252	0.0198455
O15164	TRIM24	8805	tripartite motif containing 24	129	126	pharmgkb	Fluoropyrimidine Pathway, Pharmacodynamics	10	2	7157, 6996	Predicted	0.00620929	0.0245598
O15164	TRIM24	8805	tripartite motif containing 24	129	126	pid	AP-1 transcription factor network	70	7	8061, 7157, 2099, 2908, 2033, 4609, 6667	Predicted	2.13e-05	0.000197554
O15164	TRIM24	8805	tripartite motif containing 24	129	126	pid	Direct p53 effectors	140	8	3066, 7157, 7421, 5371, 1387, 2033, 6597, 6667	Predicted	0.000301581	0.00201358
O15164	TRIM24	8805	tripartite motif containing 24	129	126	pid	Glucocorticoid receptor regulatory network	80	13	3066, 7157, 8648, 2908, 3065, 9970, 10499, 1387, 2033, 3164, 5536, 6597, 6908	Predicted	1.09135e-11	3.02397e-10
O15164	TRIM24	8805	tripartite motif containing 24	129	126	pid	LKB1 signaling events	43	5	7157, 2099, 7531, 4089, 4609	Predicted	0.000164245	0.00119052
O15164	TRIM24	8805	tripartite motif containing 24	129	126	pid	p53 pathway	57	4	7157, 10155, 1387, 2033	Predicted	0.00503186	0.0208584
O15164	TRIM24	8805	tripartite motif containing 24	129	126	pid	Signaling events mediated by HDAC Class III	39	6	8359, 7157, 10891, 1387, 2033, 4654	Predicted	6.78983e-06	7.11062e-05
O15164	TRIM24	8805	tripartite motif containing 24	129	126	pid	Signaling mediated by p38-alpha and p38-beta	35	5	3315, 7157, 2099, 10891, 1051	Predicted	5.98738e-05	0.000492485
O15164	TRIM24	8805	tripartite motif containing 24	129	126	pid	Validated targets of C-MYC transcriptional activation	81	6	8061, 7157, 1387, 2033, 4089, 4609	Predicted	0.000445243	0.00281418
O15164	TRIM24	8805	tripartite motif containing 24	129	126	rb	Pathways rb_map	287	13	11335, 7157, 5241, 3065, 29950, 9025, 1387, 2033, 2146, 4331, 6597, 6605, 7337	Predicted	4.5274e-05	0.000385156
O15164	TRIM24	8805	tripartite motif containing 24	129	126	reactome	Cell Cycle	498	14	8359, 672, 8350, 7341, 7157, 5914, 3065, 7531, 9025, 23421, 896, 2033, 4085, 4331	Predicted	0.00289885	0.0134616
O15164	TRIM24	8805	tripartite motif containing 24	129	126	reactome	Cell Cycle Checkpoints	137	7	8359, 672, 7341, 7157, 7531, 9025, 4085	Predicted	0.00139572	0.00739629
O15164	TRIM24	8805	tripartite motif containing 24	129	126	reactome	Factors involved in megakaryocyte development and platelet production	114	5	8350, 3066, 7157, 23468, 3065	Predicted	0.0126387	0.0420542
O15164	TRIM24	8805	tripartite motif containing 24	129	126	reactome	Pre-NOTCH Transcription and Translation	16	2	7157, 1387	Predicted	0.0157875	0.0494929
O15164	TRIM24	8805	tripartite motif containing 24	129	126	reactome	Signal Transduction	2314	41	8359, 8350, 3315, 6778, 3066, 2316, 7157, 51592, 2099, 5914, 6256, 367, 3065, 7531, 9070, 9611, 9612, 10499, 23421, 896, 1025, 1387, 2033, 3164, 4085, 4087, 4089, 4609, 5295, 5536, 5915, 5916, 5929, 6257, 6258, 6497, 6597, 6667, 6714, 8085, 8202	Predicted	0.00528565	0.0216862
O15164	TRIM24	8805	tripartite motif containing 24	129	126	reactome	Signaling by NOTCH	103	8	3066, 7157, 3065, 9611, 9612, 1387, 2033, 4609	Predicted	3.4936e-05	0.000306385
O15164	TRIM24	8805	tripartite motif containing 24	129	126	spike	Apoptosis In The Ear	125	7	7157, 7421, 367, 4780, 4087, 4609, 6714	Predicted	0.000815849	0.00471169
O15164	TRIM24	8805	tripartite motif containing 24	129	126	spike	ATM Signaling Network	106	6	672, 7157, 10155, 10951, 2033, 6667	Predicted	0.00182873	0.00924715
O15164	TRIM24	8805	tripartite motif containing 24	129	126	spike	DAPk family	42	6	7157, 367, 2908, 4087, 4089, 6714	Predicted	1.05959e-05	0.000105974
O15164	TRIM24	8805	tripartite motif containing 24	129	126	spike	DNA damage induced G1 S checkpoint	46	4	7157, 10155, 896, 4609	Predicted	0.00230338	0.0111797
O15164	TRIM24	8805	tripartite motif containing 24	129	126	spike	G1 S Phase of the Cell Cycle	39	3	7157, 896, 4609	Predicted	0.0117068	0.0397051
O15164	TRIM24	8805	tripartite motif containing 24	129	126	spike	Hearing and Vision Proteins	185	12	3315, 7157, 2099, 7421, 367, 4780, 1387, 4087, 4089, 4609, 5295, 6996	Predicted	2.46211e-06	2.84974e-05
O15164	TRIM24	8805	tripartite motif containing 24	129	126	spike	Hearing related SIX1 Interaction	81	7	6778, 7157, 2099, 7421, 4780, 1387, 6667	Predicted	5.53116e-05	0.000459536
O15164	TRIM24	8805	tripartite motif containing 24	129	126	spike	MYO3A Interacting Proteins in the Auditory System	75	7	468, 3066, 7157, 3065, 1387, 4609, 6667	Predicted	3.35362e-05	0.0002955
O15164	TRIM24	8805	tripartite motif containing 24	129	126	spike	Nucleotide excision repair	61	5	7157, 9025, 2033, 6597, 6667	Predicted	0.000852482	0.0048903
O15164	TRIM24	8805	tripartite motif containing 24	129	126	spike	RAS signaling and tumorigenesis	87	5	2316, 7157, 367, 3065, 4609	Predicted	0.00412015	0.0178225
O15164	TRIM24	8805	tripartite motif containing 24	129	126	spike	The GJB2 Interactions in the Ear	35	6	3066, 7157, 2099, 3065, 4609, 7704	Predicted	3.51517e-06	3.93013e-05
O15164	TRIM24	8805	tripartite motif containing 24	129	126	spike	WNT signaling	133	8	2316, 7157, 2099, 29117, 1387, 2033, 4087, 4609	Predicted	0.000212426	0.00148773
O15164	TRIM24	8805	tripartite motif containing 24	129	126	systems.biology.org	Macrophage_Map_Update_ver2_re	697	24	6778, 7157, 6256, 5468, 7531, 9611, 9612, 9862, 10062, 81857, 1387, 2033, 4087, 4089, 4609, 5295, 5469, 6257, 6258, 6497, 6667, 6714, 7182, 8554	Predicted	2.88983e-06	3.29378e-05
O15164	TRIM24	8805	tripartite motif containing 24	129	126	systems.biology.org	Toll Like_receptor_signaling_network	594	21	672, 3315, 8061, 4841, 7341, 7157, 6256, 5468, 3065, 7531, 1387, 2033, 3164, 4089, 4609, 5295, 5465, 6294, 6667, 6714, 7182	Predicted	8.88141e-06	9.04487e-05
O15164	TRIM24	8805	tripartite motif containing 24	129	126	wikipathways	Bladder Cancer	31	3	7157, 4609, 5295	Predicted	0.0061781	0.0244664
O15164	TRIM24	8805	tripartite motif containing 24	129	126	wikipathways	Cell Cycle	103	8	3066, 7157, 3065, 7531, 896, 2033, 4085, 4089	Predicted	3.4936e-05	0.000306385
O15164	TRIM24	8805	tripartite motif containing 24	129	126	wikipathways	DNA Damage Response	68	5	672, 7157, 5371, 896, 4609	Predicted	0.00139596	0.00739726
O15164	TRIM24	8805	tripartite motif containing 24	129	126	wikipathways	DNA Damage Response (only ATM dependent)	110	6	8061, 7157, 896, 4089, 4609, 5295	Predicted	0.00220743	0.0107909
O15164	TRIM24	8805	tripartite motif containing 24	129	126	wikipathways	G1 to S cell cycle control	68	4	7157, 896, 4331, 4609	Predicted	0.00936636	0.0336007
O15164	TRIM24	8805	tripartite motif containing 24	129	126	wikipathways	Integrated Pancreatic Cancer Pathway	169	18	3172, 672, 7157, 2099, 5914, 6256, 5371, 2100, 2033, 2146, 4087, 4089, 4609, 5915, 6667, 6714, 6908, 8554	Predicted	1.67614e-12	5.12976e-11
O15164	TRIM24	8805	tripartite motif containing 24	129	126	wikipathways	Mammary gland development pathway - Involution (Stage 4 of 4)	10	2	7157, 4609	Predicted	0.00620929	0.0245598
O15164	TRIM24	8805	tripartite motif containing 24	129	126	wikipathways	MAPK Signaling Pathway	167	7	468, 3315, 2316, 7157, 3164, 4609, 5536	Predicted	0.00425798	0.0183012
O15164	TRIM24	8805	tripartite motif containing 24	129	126	wikipathways	Metastatic brain tumor	5	2	7157, 4609	Predicted	0.00143604	0.00757556
O15164	TRIM24	8805	tripartite motif containing 24	129	126	wikipathways	miRNA Regulation of DNA Damage Response	72	5	672, 7157, 5371, 896, 4609	Predicted	0.0018027	0.00913644
O15164	TRIM24	8805	tripartite motif containing 24	129	126	wikipathways	miRNAs involved in DNA damage response	15	3	7157, 896, 4609	Predicted	0.000720651	0.00424348
O15164	TRIM24	8805	tripartite motif containing 24	129	126	wikipathways	Oncostatin M Signaling Pathway	65	4	7157, 1051, 5295, 6714	Predicted	0.00800646	0.0298554
O15164	TRIM24	8805	tripartite motif containing 24	129	126	wikipathways	Rac1-Pak1-p38-MMP-2 pathway	66	4	7157, 4609, 5295, 6714	Predicted	0.00844428	0.0310896
O15164	TRIM24	8805	tripartite motif containing 24	129	126	wikipathways	Signaling Pathways in Glioblastoma	82	5	672, 7157, 2033, 5295, 6714	Predicted	0.00319244	0.0145335
O15164	TRIM24	8805	tripartite motif containing 24	129	126	wikipathways	TGF beta Signaling Pathway	132	14	7341, 7157, 5371, 3065, 1387, 2033, 4087, 4089, 4609, 5295, 6497, 6667, 6714, 8554	Predicted	6.17521e-10	1.35011e-08
O15164	TRIM24	8805	tripartite motif containing 24	129	126	wikipathways	TP53 Network	19	3	7341, 7157, 4609	Predicted	0.00148112	0.00776733
O15164	TRIM24	8805	tripartite motif containing 24	129	126	wikipathways	Wnt Signaling Pathway and Pluripotency	101	7	8061, 7157, 5460, 896, 1387, 2033, 4609	Predicted	0.000223805	0.00155665
O15164	TRIM24	8805	tripartite motif containing 24	129	126	biocarta	carm1 and regulation of the estrogen receptor	12	5	2960, 2099, 2908, 1387, 2033	Predicted	1.82837e-07	2.66139e-06
O15164	TRIM24	8805	tripartite motif containing 24	129	126	biocarta	downregulated of mta-3 in er-negative breast tumors	21	3	3315, 2099, 3065	Predicted	0.00199713	0.00993833
O15164	TRIM24	8805	tripartite motif containing 24	129	126	biocarta	pelp1 modulation of estrogen receptor activity	5	5	2099, 27043, 1387, 2033, 6714	Predicted	2.47232e-10	5.7181e-09
O15164	TRIM24	8805	tripartite motif containing 24	129	126	biocarta	role of erbb2 in signal transduction and oncology	28	3	2099, 2033, 5295	Predicted	0.00462355	0.0195369
O15164	TRIM24	8805	tripartite motif containing 24	129	126	kegg	Estrogen signaling pathway	100	6	468, 2099, 2100, 5295, 6667, 6714	Predicted	0.00135569	0.00721886
O15164	TRIM24	8805	tripartite motif containing 24	129	126	kegg	Prolactin signaling pathway	72	4	2099, 2100, 5295, 6714	Predicted	0.0114019	0.0389626
O15164	TRIM24	8805	tripartite motif containing 24	129	126	netpath	AndrogenReceptor	143	24	672, 3315, 4841, 2316, 2099, 367, 8648, 3065, 9611, 9612, 10499, 23054, 27043, 896, 1025, 2033, 4331, 5295, 6605, 6667, 6714, 7182, 8202, 8431	Predicted	3.97656e-21	2.63095e-19
O15164	TRIM24	8805	tripartite motif containing 24	129	126	netpath	Leptin	62	5	2099, 8648, 5295, 6667, 6714	Predicted	0.000918331	0.00520666
O15164	TRIM24	8805	tripartite motif containing 24	129	126	netpath	Prolactin	68	5	2316, 2099, 1387, 6714, 7068	Predicted	0.00139596	0.00739726
O15164	TRIM24	8805	tripartite motif containing 24	129	126	pharmgkb	Aromatase Inhibitor Pathway (Breast Cell), Pharmacodynamics	4	2	2099, 2100	Predicted	0.000868553	0.00496985
O15164	TRIM24	8805	tripartite motif containing 24	129	126	pid	ATF-2 transcription factor network	60	4	672, 2099, 10891, 2033	Predicted	0.00604079	0.0240606
O15164	TRIM24	8805	tripartite motif containing 24	129	126	pid	FOXA1 transcription factor network	44	10	7026, 672, 2099, 367, 1051, 1387, 2033, 6667, 8202, 8204	Predicted	8.73265e-11	2.15024e-09
O15164	TRIM24	8805	tripartite motif containing 24	129	126	pid	FOXM1 transcription factor network	42	5	2099, 1387, 2033, 4609, 6667	Predicted	0.000146565	0.00107833
O15164	TRIM24	8805	tripartite motif containing 24	129	126	pid	Plasma membrane estrogen receptor signaling	42	5	2099, 2100, 27043, 5295, 6714	Predicted	0.000146565	0.00107833
O15164	TRIM24	8805	tripartite motif containing 24	129	126	pid	Regulation of nuclear SMAD2/3 signaling	77	20	3172, 3066, 2099, 7421, 367, 8648, 2908, 3065, 9611, 10499, 1051, 1387, 2033, 4087, 4089, 4609, 4654, 6497, 6667, 6670	Predicted	8.93548e-22	6.17156e-20
O15164	TRIM24	8805	tripartite motif containing 24	129	126	pid	Regulation of Telomerase	68	9	7026, 3066, 2099, 3065, 7531, 4609, 6667, 6670, 7337	Predicted	1.18764e-07	1.78889e-06
O15164	TRIM24	8805	tripartite motif containing 24	129	126	pid	Signaling events mediated by HDAC Class II	38	5	7341, 2099, 2908, 7531, 9612	Predicted	8.9912e-05	0.000703878
O15164	TRIM24	8805	tripartite motif containing 24	129	126	pid	Validated nuclear estrogen receptor alpha network	64	18	672, 2099, 5241, 8648, 2100, 3065, 9611, 9612, 10499, 1051, 2033, 4089, 4609, 5469, 6294, 8202, 8204, 8431	Predicted	2.23572e-20	1.4061e-18
O15164	TRIM24	8805	tripartite motif containing 24	129	126	signalink	TGF-Ncore	45	7	7341, 51592, 2099, 5371, 2908, 6497, 8554	Predicted	1.03732e-06	1.30115e-05
O15164	TRIM24	8805	tripartite motif containing 24	129	126	stke	Estrogen Receptor Pathway	28	12	2099, 8648, 2100, 9612, 10499, 10891, 1387, 5469, 6597, 8202, 8204, 8431	Predicted	1.6079e-16	7.45518e-15
O15164	TRIM24	8805	tripartite motif containing 24	129	126	wikipathways	Aryl Hydrocarbon Receptor	46	7	2099, 4780, 9612, 2033, 4609, 6714, 8204	Predicted	1.21123e-06	1.49812e-05
O15164	TRIM24	8805	tripartite motif containing 24	129	126	wikipathways	Estrogen Receptor Pathway	13	4	2099, 5465, 6667, 8431	Predicted	1.37636e-05	0.000133831
O15164	TRIM24	8805	tripartite motif containing 24	129	126	wikipathways	Integrated Breast Cancer Pathway	63	7	8061, 2099, 3065, 2033, 4609, 6667, 8202	Predicted	1.05484e-05	0.000105546
O15164	TRIM24	8805	tripartite motif containing 24	129	126	wikipathways	JAK-STAT	43	3	2099, 8648, 6667	Predicted	0.0152634	0.04829
O15164	TRIM24	8805	tripartite motif containing 24	129	126	wikipathways	Leptin signaling pathway	76	5	2099, 8648, 5295, 6667, 6714	Predicted	0.00229023	0.0111245
O15164	TRIM24	8805	tripartite motif containing 24	129	126	kegg	Basal transcription factors	45	6	2960, 6882, 6879, 2959, 4331, 6908	Predicted	1.59685e-05	0.000152837
O15164	TRIM24	8805	tripartite motif containing 24	129	126	pharmgkb	Glucocorticoid Pathway (Peripheral Tissue), Pharmacodynamics	9	4	2908, 1387, 6908, 8202	Predicted	2.51902e-06	2.90888e-05
O15164	TRIM24	8805	tripartite motif containing 24	129	126	pid	Regulation of retinoblastoma protein	64	9	5468, 3065, 896, 1051, 1387, 2033, 4654, 6597, 6908	Predicted	6.91429e-08	1.08674e-06
O15164	TRIM24	8805	tripartite motif containing 24	129	126	pid	Validated targets of C-MYC transcriptional repression	65	8	672, 3065, 2033, 4087, 4089, 4609, 6667, 6908	Predicted	1.09094e-06	1.36227e-05
O15164	TRIM24	8805	tripartite motif containing 24	129	126	reactome	Disease	480	20	8359, 2960, 8350, 6882, 3066, 5914, 3065, 9611, 9612, 11198, 1025, 1387, 2033, 2959, 3164, 4087, 4331, 4609, 5295, 6908	Known.and.Predicted	1.25434e-06	1.54634e-05
O15164	TRIM24	8805	tripartite motif containing 24	129	126	reactome	Epigenetic regulation of gene expression	126	10	8359, 8350, 9014, 9013, 3066, 3065, 2146, 4331, 6908, 6996	Predicted	2.92569e-06	3.33054e-05
O15164	TRIM24	8805	tripartite motif containing 24	129	126	reactome	HIV Infection	180	8	2960, 6882, 5914, 11198, 1025, 2959, 4331, 6908	Predicted	0.00157425	0.00816706
O15164	TRIM24	8805	tripartite motif containing 24	129	126	reactome	HIV Life Cycle	140	7	2960, 6882, 11198, 1025, 2959, 4331, 6908	Predicted	0.00158165	0.00819885
O15164	TRIM24	8805	tripartite motif containing 24	129	126	reactome	HIV Transcription Initiation	46	5	2960, 6882, 2959, 4331, 6908	Predicted	0.000227169	0.00157692
O15164	TRIM24	8805	tripartite motif containing 24	129	126	reactome	Infectious disease	247	8	2960, 6882, 5914, 11198, 1025, 2959, 4331, 6908	Predicted	0.0105431	0.0367414
O15164	TRIM24	8805	tripartite motif containing 24	129	126	reactome	Late Phase of HIV Life Cycle	127	7	2960, 6882, 11198, 1025, 2959, 4331, 6908	Predicted	0.000896123	0.0050987
O15164	TRIM24	8805	tripartite motif containing 24	129	126	reactome	Negative epigenetic regulation of rRNA expression	109	8	8359, 8350, 9014, 9013, 3066, 3065, 4331, 6908	Predicted	5.25271e-05	0.000439176
O15164	TRIM24	8805	tripartite motif containing 24	129	126	reactome	NoRC negatively regulates rRNA expression	106	8	8359, 8350, 9014, 9013, 3066, 3065, 4331, 6908	Predicted	4.29851e-05	0.000367985
O15164	TRIM24	8805	tripartite motif containing 24	129	126	reactome	RNA Polymerase I Chain Elongation	90	7	8359, 8350, 9014, 11335, 9013, 4331, 6908	Predicted	0.000108569	0.000829931
O15164	TRIM24	8805	tripartite motif containing 24	129	126	reactome	RNA Polymerase I Promoter Clearance	109	8	8359, 8350, 9014, 9013, 3066, 3065, 4331, 6908	Predicted	5.25271e-05	0.000439176
O15164	TRIM24	8805	tripartite motif containing 24	129	126	reactome	RNA Polymerase I Promoter Escape	31	4	9014, 9013, 4331, 6908	Predicted	0.000511173	0.00316781
O15164	TRIM24	8805	tripartite motif containing 24	129	126	reactome	RNA Polymerase I Transcription	111	9	8359, 8350, 9014, 11335, 9013, 3066, 3065, 4331, 6908	Predicted	7.84818e-06	8.09547e-05
O15164	TRIM24	8805	tripartite motif containing 24	129	126	reactome	RNA Polymerase I Transcription Initiation	48	6	9014, 9013, 3066, 3065, 4331, 6908	Predicted	2.33515e-05	0.000214293
O15164	TRIM24	8805	tripartite motif containing 24	129	126	reactome	RNA Polymerase I Transcription Termination	32	4	9014, 9013, 4331, 6908	Predicted	0.000578735	0.00352488
O15164	TRIM24	8805	tripartite motif containing 24	129	126	reactome	RNA Polymerase I, RNA Polymerase III, and Mitochondrial Transcription	147	9	8359, 8350, 9014, 11335, 9013, 3066, 3065, 4331, 6908	Predicted	7.40189e-05	0.000593561
O15164	TRIM24	8805	tripartite motif containing 24	129	126	reactome	RNA Polymerase II HIV Promoter Escape	46	5	2960, 6882, 2959, 4331, 6908	Predicted	0.000227169	0.00157692
O15164	TRIM24	8805	tripartite motif containing 24	129	126	reactome	RNA Polymerase II Pre-transcription Events	65	7	2960, 6882, 11198, 1025, 2959, 4331, 6908	Predicted	1.30086e-05	0.000127253
O15164	TRIM24	8805	tripartite motif containing 24	129	126	reactome	RNA Polymerase II Promoter Escape	45	4	2960, 6882, 4331, 6908	Predicted	0.00212284	0.0104536
O15164	TRIM24	8805	tripartite motif containing 24	129	126	reactome	RNA Polymerase II Transcription	108	7	2960, 6882, 11198, 1025, 2959, 4331, 6908	Predicted	0.000338226	0.00222291
O15164	TRIM24	8805	tripartite motif containing 24	129	126	reactome	RNA Polymerase II Transcription Initiation	46	5	2960, 6882, 2959, 4331, 6908	Predicted	0.000227169	0.00157692
O15164	TRIM24	8805	tripartite motif containing 24	129	126	reactome	RNA Polymerase II Transcription Initiation And Promoter Clearance	46	5	2960, 6882, 2959, 4331, 6908	Predicted	0.000227169	0.00157692
O15164	TRIM24	8805	tripartite motif containing 24	129	126	reactome	RNA Polymerase II Transcription Pre-Initiation And Promoter Opening	46	5	2960, 6882, 2959, 4331, 6908	Predicted	0.000227169	0.00157692
O15164	TRIM24	8805	tripartite motif containing 24	129	126	reactome	SIRT1 negatively regulates rRNA Expression	67	5	8359, 8350, 9014, 9013, 6908	Predicted	0.00130587	0.00699477
O15164	TRIM24	8805	tripartite motif containing 24	129	126	reactome	Transcription	238	14	8359, 2960, 8350, 9014, 6882, 11335, 9013, 3066, 3065, 11198, 1025, 2959, 4331, 6908	Predicted	1.10761e-06	1.38117e-05
O15164	TRIM24	8805	tripartite motif containing 24	129	126	reactome	Transcription of the HIV genome	67	7	2960, 6882, 11198, 1025, 2959, 4331, 6908	Predicted	1.59258e-05	0.000152461
O15164	TRIM24	8805	tripartite motif containing 24	129	126	stke	Wnt/beta-catenin Pathway	60	6	5914, 1387, 4089, 6597, 6908, 7182	Predicted	8.45647e-05	0.000666806
O15164	TRIM24	8805	tripartite motif containing 24	129	126	wikipathways	Eukaryotic Transcription Initiation	41	5	2960, 6879, 2959, 4331, 6908	Predicted	0.000130378	0.000973674
O15164	TRIM24	8805	tripartite motif containing 24	129	126	biocarta	basic mechanism of action of ppara pparb(d) and pparg and effects on gene expression	5	3	6256, 5468, 5465	Predicted	1.73173e-05	0.000164313
O15164	TRIM24	8805	tripartite motif containing 24	129	126	biocarta	degradation of the rar and rxr by the proteasome	2	2	5914, 6256	Predicted	0.000147099	0.00108161
O15164	TRIM24	8805	tripartite motif containing 24	129	126	biocarta	mechanism of gene regulation by peroxisome proliferators via ppara	52	15	6256, 8648, 9611, 9612, 10062, 10891, 1387, 2033, 4609, 5465, 5469, 6667, 7025, 8204, 8431	Predicted	2.50659e-17	1.24746e-15
O15164	TRIM24	8805	tripartite motif containing 24	129	126	biocarta	nuclear receptors coordinate the activities of chromatin remodeling complexes and coactivators to facilitate initiation of transcription in carcinoma cells	8	6	5914, 6256, 8648, 9612, 10499, 8202	Predicted	7.93817e-11	1.96553e-09
O15164	TRIM24	8805	tripartite motif containing 24	129	126	biocarta	role of ppar-gamma coactivators in obesity and thermogenesis	5	4	6256, 5468, 10499, 5469	Predicted	1.03821e-07	1.58097e-06
O15164	TRIM24	8805	tripartite motif containing 24	129	126	biocarta	transcription regulation by methyltransferase of carm1	14	5	5914, 6256, 1387, 2033, 8202	Predicted	4.53218e-07	6.11116e-06
O15164	TRIM24	8805	tripartite motif containing 24	129	126	biocarta	visceral fat deposits and the metabolic syndrome	8	3	6256, 5468, 2908	Predicted	9.44097e-05	0.000734454
O15164	TRIM24	8805	tripartite motif containing 24	129	126	kegg	Adipocytokine signaling pathway	70	5	6256, 10891, 5465, 6257, 6258	Predicted	0.00158978	0.0082349
O15164	TRIM24	8805	tripartite motif containing 24	129	126	kegg	PPAR signaling pathway	69	6	6256, 5468, 10062, 5465, 6257, 6258	Predicted	0.000185204	0.00132144
O15164	TRIM24	8805	tripartite motif containing 24	129	126	netpath	TNFalpha	234	16	3315, 3066, 2316, 7341, 6256, 5371, 3065, 7531, 1025, 1387, 2033, 5295, 6597, 6605, 6714, 7182	Predicted	2.19583e-08	3.7631e-07
O15164	TRIM24	8805	tripartite motif containing 24	129	126	pid	a6b1 and a6b4 Integrin signaling	45	5	6256, 7531, 5295, 6257, 6258	Predicted	0.000204453	0.00143887
O15164	TRIM24	8805	tripartite motif containing 24	129	126	pid	Regulation of Androgen receptor activity	51	13	6256, 367, 8648, 2908, 3065, 10499, 1387, 2033, 6257, 6258, 6605, 6714, 7182	Known.and.Predicted	2.21856e-14	8.36245e-13
O15164	TRIM24	8805	tripartite motif containing 24	129	126	pid	Retinoic acid receptors-mediated signaling	30	16	5914, 7421, 6256, 8648, 3065, 9612, 10499, 1387, 2033, 4331, 5915, 5916, 6257, 6258, 8202, 8204	Predicted	1.10393e-23	8.53399e-22
O15164	TRIM24	8805	tripartite motif containing 24	129	126	pid	RXR and RAR heterodimerization with other nuclear receptor	26	18	5914, 7421, 6256, 5468, 8648, 7067, 9612, 9971, 10062, 3164, 5465, 5469, 5915, 5916, 6257, 6258, 7068, 7376	Predicted	1.41652e-29	1.43853e-27
O15164	TRIM24	8805	tripartite motif containing 24	129	126	reactome	Bile acid and bile salt metabolism	35	4	6256, 8648, 9971, 10499	Predicted	0.000819269	0.00472878
O15164	TRIM24	8805	tripartite motif containing 24	129	126	reactome	Cytochrome P450 - arranged by substrate type	60	4	6256, 8648, 9971, 10499	Predicted	0.00604079	0.0240606
O15164	TRIM24	8805	tripartite motif containing 24	129	126	reactome	Developmental Biology	582	23	6256, 5468, 8648, 5460, 9282, 9439, 9440, 9611, 9612, 9862, 10025, 10499, 10891, 81857, 1387, 2033, 4087, 4089, 4654, 5469, 5536, 6714, 8202	Predicted	4.53779e-07	6.1178e-06
O15164	TRIM24	8805	tripartite motif containing 24	129	126	reactome	Endogenous sterols	23	4	6256, 8648, 9971, 10499	Predicted	0.000155104	0.00113275
O15164	TRIM24	8805	tripartite motif containing 24	129	126	reactome	Fatty acid, triacylglycerol, and ketone body metabolism	98	9	6256, 8648, 9611, 9612, 10499, 23054, 1387, 5465, 5469	Predicted	2.79114e-06	3.19213e-05
O15164	TRIM24	8805	tripartite motif containing 24	129	126	reactome	Phase 1 - Functionalization of compounds	78	4	6256, 8648, 9971, 10499	Predicted	0.0149558	0.0475684
O15164	TRIM24	8805	tripartite motif containing 24	129	126	reactome	Recycling of bile acids and salts	15	4	6256, 8648, 9971, 10499	Predicted	2.5784e-05	0.000234014
O15164	TRIM24	8805	tripartite motif containing 24	129	126	reactome	Regulation of lipid metabolism by Peroxisome proliferator-activated receptor alpha (PPARalpha)	20	9	6256, 8648, 9611, 9612, 10499, 23054, 1387, 5465, 5469	Predicted	6.61412e-13	2.12188e-11
O15164	TRIM24	8805	tripartite motif containing 24	129	126	reactome	Signaling by Retinoic Acid	44	6	5914, 6256, 5915, 5916, 6257, 6258	Predicted	1.39777e-05	0.000135691
O15164	TRIM24	8805	tripartite motif containing 24	129	126	reactome	Synthesis of bile acids and bile salts	27	4	6256, 8648, 9971, 10499	Predicted	0.000296042	0.00198192
O15164	TRIM24	8805	tripartite motif containing 24	129	126	reactome	Synthesis of bile acids and bile salts via 27-hydroxycholesterol	15	4	6256, 8648, 9971, 10499	Predicted	2.5784e-05	0.000234014
O15164	TRIM24	8805	tripartite motif containing 24	129	126	reactome	Synthesis of bile acids and bile salts via 7alpha-hydroxycholesterol	24	4	6256, 8648, 9971, 10499	Predicted	0.000184379	0.0013163
O15164	TRIM24	8805	tripartite motif containing 24	129	126	reactome	Transcriptional regulation of white adipocyte differentiation	44	17	6256, 5468, 8648, 9282, 9439, 9440, 9611, 9612, 9862, 10025, 10499, 10891, 81857, 1387, 2033, 5469, 8202	Predicted	4.87302e-22	3.42114e-20
O15164	TRIM24	8805	tripartite motif containing 24	129	126	wikipathways	Adipogenesis	129	17	6778, 5914, 6256, 5468, 8648, 2908, 9611, 9612, 10062, 10499, 10891, 1051, 5465, 6258, 6667, 7025, 8204	Predicted	2.13926e-13	7.25585e-12
O15164	TRIM24	8805	tripartite motif containing 24	129	126	wikipathways	Constitutive Androstane Receptor Pathway	32	7	6256, 8648, 9970, 10499, 10891, 23054, 6667	Predicted	8.77286e-08	1.35382e-06
O15164	TRIM24	8805	tripartite motif containing 24	129	126	wikipathways	Energy Metabolism	47	8	6256, 5468, 8648, 3065, 10891, 2033, 5465, 5469	Predicted	8.16248e-08	1.26668e-06
O15164	TRIM24	8805	tripartite motif containing 24	129	126	wikipathways	Farnesoid X Receptor Pathway	19	4	6256, 9971, 10891, 8431	Predicted	7.05015e-05	0.000568709
O15164	TRIM24	8805	tripartite motif containing 24	129	126	wikipathways	Liver X Receptor Pathway	10	2	6256, 10062	Predicted	0.00620929	0.0245598
O15164	TRIM24	8805	tripartite motif containing 24	129	126	wikipathways	PPAR Alpha Pathway	26	4	6256, 10062, 4609, 5465	Predicted	0.000254569	0.00174052
O15164	TRIM24	8805	tripartite motif containing 24	129	126	wikipathways	Vitamin A and Carotenoid Metabolism	43	6	5914, 6256, 5915, 5916, 6257, 6258	Predicted	1.21923e-05	0.000120091
O15164	TRIM24	8805	tripartite motif containing 24	129	126	wikipathways	Vitamin D Metabolism	10	3	7421, 6256, 6257	Predicted	0.000198725	0.0014039
[truncated: 43,002 more rows]

## Sheet: WEA
Word	p-value	q-value (FDR: BH-method)	q-value (Bonferroni)	Reference Freq.	User Freq.
signaling	3.21758e-08	2.63842e-06	2.63842e-06	572	20
egf	1.03566e-05	0.000424621	0.000849241	6	3
focal-adhesion	6.58395e-05	0.00134971	0.00539884	2	2
cancer	5.73165e-05	0.00156665	0.00469995	51	5
prolactin	0.000196469	0.00322209	0.0161105	3	2
pi3k	0.0102842	0.0290795	0.843304	19	2
estrogen	0.00228325	0.0312044	0.187227	9	2
il11	0.0162343	0.0443738	1	2	1
ligands	0.0162343	0.0443738	1	2	1
modifying	0.0162343	0.0443738	1	2	1
nicd	0.0162343	0.0443738	1	2	1
proteoglycans	0.0162343	0.0443738	1	2	1
rage	0.0162343	0.0443738	1	2	1
tight	0.0162343	0.0443738	1	2	1
tsh	0.0162343	0.0443738	1	2	1
acute	0.0322078	0.0507892	1	4	1
leptin	0.0322078	0.0507892	1	4	1
nuclear-receptors	0.0322078	0.0507892	1	4	1
t-cell	0.0322078	0.0507892	1	4	1
vascular	0.0322078	0.0507892	1	4	1
ap1	0.0242534	0.0523363	1	3	1
binding	0.0242534	0.0523363	1	3	1
caspases	0.0242534	0.0523363	1	3	1
enzymes	0.0242534	0.0523363	1	3	1
fgf	0.0242534	0.0523363	1	3	1
il5	0.0242534	0.0523363	1	3	1
kit	0.0242534	0.0523363	1	3	1
leukemia	0.0242534	0.0523363	1	3	1
members	0.0242534	0.0523363	1	3	1
meta	0.0242534	0.0523363	1	3	1
myeloid	0.0242534	0.0523363	1	3	1
pancreatic	0.0242534	0.0523363	1	3	1
semaphorin	0.0242534	0.0523363	1	3	1
transcriptional-targets	0.0242534	0.0523363	1	3	1
signaling-mediated	0.00484284	0.0567304	0.397113	13	2
il2	0.0400981	0.057685	1	5	1
il6	0.0400981	0.057685	1	5	1
interactions	0.0439279	0.0610523	1	41	2
collagen	0.0479236	0.0654956	1	6	1
cell-surface	0.0556858	0.0748563	1	7	1
choline	0.0556858	0.0748563	1	7	1
erbb4	0.0556858	0.0748563	1	7	1
validated	0.0556858	0.0748563	1	7	1
interaction	0.0633864	0.0799644	1	8	1
uptake	0.0633864	0.0799644	1	8	1
aberrant	0.00815002	0.0835377	0.668302	1	1
age	0.00815002	0.0835377	0.668302	1	1
amb2-integrin	0.00815002	0.0835377	0.668302	1	1
beta-hydroxylase	0.00815002	0.0835377	0.668302	1	1
disulfiram	0.00815002	0.0835377	0.668302	1	1
ecm-receptor	0.00815002	0.0835377	0.668302	1	1
fra1	0.00815002	0.0835377	0.668302	1	1
fra2	0.00815002	0.0835377	0.668302	1	1
g-alpha-12	0.00815002	0.0835377	0.668302	1	1
il2-receptor-beta	0.00815002	0.0835377	0.668302	1	1
integrin	0.00815002	0.0835377	0.668302	1	1
kit-receptor	0.00815002	0.0835377	0.668302	1	1
ncam1	0.00815002	0.0835377	0.668302	1	1
osteopontin-mediated	0.00815002	0.0835377	0.668302	1	1
pdgfr-beta	0.00815002	0.0835377	0.668302	1	1
scavenger-receptors	0.00815002	0.0835377	0.668302	1	1
sema4d	0.00815002	0.0835377	0.668302	1	1
stem-cell-factor-receptor	0.00815002	0.0835377	0.668302	1	1
tcptp	0.00815002	0.0835377	0.668302	1	1
traffics	0.00815002	0.0835377	0.668302	1	1
wall	0.00815002	0.0835377	0.668302	1	1
akt	0.0710235	0.0869243	1	9	1
constitutive	0.0710235	0.0869243	1	9	1
nucleus	0.0786003	0.0934091	1	10	1
junction	0.0861163	0.100879	1	11	1
dopamine	0.100965	0.116607	1	13	1
egfr	0.108298	0.123339	1	14	1
tlr	0.129949	0.14597	1	17	1
family	0.144086	0.159663	1	19	1
chain	0.185162	0.202444	1	25	1
apoptosis	0.217891	0.235093	1	30	1
mitochondrial	0.267575	0.28495	1	38	1
deficiency	0.577903	0.607539	1	105	1
activation	0.691584	0.717847	1	143	1
action	0.897014	0.919439	1	275	1
metabolism	0.944106	0.944106	1	348	1
biosynthesis	0.938192	0.949775	1	336	1
